# Supplementary material for: Partitioning of genomic variance reveals biological pathways associated with udder health and milk production traits in dairy cattle
Source: Genet Sel Evol. 2015 Jul 14;47(1):60. doi: 10.1186/s12711-015-0132-6 (PMC4499908; doi:10.1186/s12711-015-0132-6)
Supplement: Additional file 1 — Table S1 of ‘ DGAT1 genes’. Genes included in the set of ‘DGAT genes’, alongside their chromosomal position, gene symbol, and Entrez gene ID. [file 12711_2015_132_MOESM1_ESM.csv]

Chr	start	stop	symbol	gene_id
14	1795425	1804838	DGAT1	282609
14	1664423	1678452	CYHR1	282612
14	1728207	1742668	CPSF1	282703
14	1957554	1966647	OPLAH	408006
14	1654707	1657137	FOXH1	493733
14	2154132	2159657	NRBP2	504664
14	1531491	1533526	COMMD5	504807
14	1681494	1692499	NFKBIL2	505102
14	1806081	1825793	HSF1	506235
14	2201269	2218827	LOC506831	506831
14	1628814	1633988	PPP1R16A	508701
14	1620566	1622643	MFSD3	508702
14	1904276	1907325	LOC509113	509113
14	1913047	1921667	LOC509114	509114
14	2018559	2021709	GRINA	510225
14	1719732	1724221	SLC39A4	510951
14	2024591	2031476	PARP10	510991
14	2235033	2240765	MAPK15	512125
14	1921783	1924816	MAF1	512498
14	1925026	1929354	SHARPIN	512499
14	1930183	1932580	CYC1	512500
14	1766753	1769754	FBXL6	512690
14	2164999	2177242	PUF60	512824
14	1604105	1609477	LRRC24	512879
14	2288555	2293395	TSTA3	513158
14	1942672	1945910	GPAA1	513395
14	1487366	1489409	C14H8orf33	513585
14	1844664	1894424	HEATR7A	515055
14	1826374	1844588	BOP1	515056
14	1614027	1620509	RECQL4	515472
14	1742710	1756301	ADCK5	522614
14	1901070	1905162	LOC523023	523023
14	2227350	2232449	LOC524974	524974
14	1763993	1766621	GPR172B	527884
14	1563866	1600378	LOC532363	532363
14	1505030	1507626	RPL8	535056
14	1623902	1626907	GPT	539188
14	1610262	1613725	LRRC14	539952
14	2265678	2267664	ZNF623	540256
14	1838373	1840081	SCXB	615157
14	1491981	1497904	ZNF34	615905
14	1782901	1788087	SCRT1	618261
14	1947198	1949074	EXOSC4	618292
14	1970919	1998401	LOC618305	618305
14	1602474	1605012	LOC618766	618766
14	1331380	1332362	LOC782226	782226
14	1321318	1322289	LOC782261	782261
14	1302137	1303064	LOC782300	782300
14	1296990	1297985	LOC782340	782340
14	1517535	1523303	ZNF7	785799
14	2054917	2089359	LOC786966	786966
14	1428887	1436384	ZNF250	789384
14	1656361	1664321	LOC789523	789523
14	1770666	1772413	LOC789629	789629
14	2253177	2254950	LOC100138046	100138046
14	1966708	1968789	LOC100141215	100141215
14	1426330	1462494	LOC100294758	100294758
14	1633158	1638038	LOC100294916	100294916
14	2178232	2201043	LOC100295316	100295316
14	2281659	2285262	LOC100295394	100295394
14	1372656	1402836	LOC100299242	100299242
14	1401444	1413421	LOC100299291	100299291
14	1566933	1567001	MIR2308	100313129
14	2071851	2071925	MIR2309	100313130
14	2132704	2147067	LOC100337278	100337278
