# Supplementary material for: Partitioning of genomic variance reveals biological pathways associated with udder health and milk production traits in dairy cattle
Source: Genet Sel Evol. 2015 Jul 14;47(1):60. doi: 10.1186/s12711-015-0132-6 (PMC4499908; doi:10.1186/s12711-015-0132-6)
Supplement: Additional file 3 — Table S2 with overview of all tested pathways. All test statistics (LRT, \documentclass[12pt]{minimal} \usepackage{amsmath} \usepackage{wasysym} \usepackage{amsfonts} \usepackage{amssymb} \usepackage{amsbsy} \usepackage{mathrsfs} \usepackage{upgreek} \setlength{\oddsidemargin}{-69pt} \begin{document} $\text {H}^{2}_{\text {set}}$ \end{document}Hset2, p-values, size, variance components, etc.) of tested pathways. Description of columns are in file. [file 12711_2015_132_MOESM3_ESM.csv]

# Additional file 3: Table S3.
# Columns `rowid` and `id` are internal identifiers; `size`: number of markers in pathway; `loglh`: likelihood of model fit; `theta1`	`theta2`	`thetae`: estimated variance components of random effects (g_S	g_-S	e); `trait`: string	`cov11`	`cov12`	`cov22`: covariances between random effect 1 and 2; `det1`	`det2`	`cor`	`cov`: determinant of G matrix for effect 1 and 2	and correlation and covariance between two matrices;
# `theta.sums`: sum of variance components; `ratio1`: Same as Hset or varphi [theta1/(theta1+theta2)]; has.dgat1: boolean for the pathway containing one of the dgat1-files; `LRT`: likelihood ratio of model fit vs. simple model; `ratio1.above.95`: boolean value if Hset > H^2_95; `lrt.95` boolean if LRT above LR_95; `lrt.p` p-value of LRT test using chi-square; `lrt.q` fdr corrected value of `lrt.p…	`name`: Pathway name
rowid	id	size	loglh	theta1	theta2	thetae	trait	cov11	cov12	cov22	det1	det2	cor	cov	theta.sums	ratio1	has.dgat1	LRT	ratio1.above.95	lrt.95	lrt.p	lrt.q	setting	name
3615	1729	27	47376.2587907859	0.000002263	102.66531	305.54383	fat	0.043341156	-0.015282308	-0.0091433147	-20578.72	-4025.513	0.651824	0.2001362	408.209142263	0.000000022	FALSE	0.0922842133	FALSE	FALSE	0.954906254	0.9999846214	Lysine.biosynthesis	Lysine biosynthesis
12052	1748	30	47374.9343004827	0.39738281	102.27885	306.0391	fat	0.17777638	-0.05759031	0.042952679	-20529.43	-4025.452	0.6521035	0.1989525	408.71533281	0.0038702512	FALSE	1.4167745165	FALSE	FALSE	0.4924377323	0.9999846214	Phenylalanine,.tyrosine.and.tryptophan.biosynthesis	Phenylalanine, tyrosine and tryptophan biosynthesis
3674	1843	34	47376.2918411973	1.6970184E-007	102.66552	305.54314	fat	0.073480626	-0.055866708	0.073746857	-20503.26	-4025.452	0.6522172	0.1985379	408.2086601697	1.65295845888172E-009	FALSE	0.0592338019	FALSE	FALSE	0.9708173815	0.9999846214	Ubiquinone.and.other.terpenoid-quinone.biosynthesis	Ubiquinone and other terpenoid-quinone biosynthesis
11995	1764	37	47376.3025905169	7.7650444E-008	102.66352	305.55724	fat	0.048333344	-0.032391288	-0.014017196	-20505.8	-4025.475	0.6517235	0.1996941	408.2207600777	7.56358674836674E-010	FALSE	0.0484844823	FALSE	FALSE	0.9760492418	0.9999846214	Cyanoamino.acid.metabolism	Cyanoamino acid metabolism
3633	1904	44	47376.2409700574	6.3421266E-007	102.66073	305.55957	fat	0.072140579	-0.013180768	-0.099576337	-20515.47	-4025.465	0.6522844	0.2005794	408.2203006342	6.17775322737322E-009	FALSE	0.1101049418	FALSE	FALSE	0.9464354863	0.9999846214	Caffeine.metabolism	Caffeine metabolism
11952	1757	60	47376.2301216596	2.2704556E-008	102.65715	305.57485	fat	0.054529638	-0.0056182874	-0.11564614	-20483.12	-4025.458	0.6517865	0.1990241	408.2320000227	2.21168773874771E-010	FALSE	0.1209533396	FALSE	FALSE	0.9413157298	0.9999846214	Taurine.and.hypotaurine.metabolism	Taurine and hypotaurine metabolism
11883	1441	62	47376.325415473	0.03711591	102.63851	305.50513	fat	0.03358213	-0.019346054	-0.046270938	-20508.56	-4025.471	0.6519365	0.2005421	408.18075591	0.0003614871	FALSE	0.0256595262	FALSE	FALSE	0.9872521875	0.9999846214	Fatty.acid.elongation.in.mitochondria	Fatty acid elongation in mitochondria
12016	1742	68	47376.3177414392	1.7869482E-007	102.66626	305.54641	fat	0.07183478	-0.072834152	0.039199034	-20361.69	-4025.478	0.6524137	0.1986591	408.2126701787	1.74054085235962E-009	FALSE	0.03333356	FALSE	FALSE	0.9834713424	0.9999846214	Phenylalanine.metabolism	Phenylalanine metabolism
11983	1824	74	47376.3275684328	1.9615405E-007	102.66095	305.58073	fat	0.013579992	-0.011940769	-0.01414974	-20494.38	-4025.516	0.652164	0.2012077	408.2416801962	1.91069778357992E-009	FALSE	0.0235065664	FALSE	FALSE	0.9883155168	0.9999846214	Vitamin.B6.metabolism	Vitamin B6 metabolism
12002	1835	75	47376.138483285	0.077890547	102.56067	305.68684	fat	0.036407254	-0.02832898	0.016801262	-20423.79	-4025.459	0.652292	0.200685	408.325400547	0.0007588819	FALSE	0.2125917142	FALSE	FALSE	0.8991585863	0.9999846214	Folate.biosynthesis	Folate biosynthesis
11971	1831	78	47376.334829459	2.7324916E-007	102.67139	305.52411	fat	0.02192529	-0.028462133	0.031531508	-20366.44	-4025.491	0.6520829	0.1972071	408.1955002732	2.66139534365684E-009	FALSE	0.0162455402	FALSE	FALSE	0.9919101305	0.9999846214	Biotin.metabolism	Biotin metabolism
12018	1917	78	47376.2455767542	9.354407E-008	102.66121	305.5619	fat	0.028708514	-0.016495112	-0.030807446	-20424.5	-4025.509	0.6517588	0.1975832	408.2231100935	9.11191967392196E-010	FALSE	0.105498245	FALSE	FALSE	0.9486179695	0.9999846214	Butirosin.and.neomycin.biosynthesis	Butirosin and neomycin biosynthesis
11916	1443	80	47375.3589138817	0.2131039	102.49343	305.42679	fat	0.093588652	-0.037449532	-0.036367352	-20455.38	-4025.399	0.6523764	0.2007441	408.1333239	0.0020748816	FALSE	0.9921611175	FALSE	FALSE	0.6089125859	0.9999846214	Synthesis.and.degradation.of.ketone.bodies	Synthesis and degradation of ketone bodies
11901	1806	91	47363.1701176628	1.3996608	100.65679	309.30706	fat	0.56965747	-0.14730989	0.1403665	-20351.22	-4025.494	0.6523758	0.1999982	411.3635108	0.0137145745	FALSE	13.1809573364	TRUE	TRUE	0.0013733824	0.0252359018	Glycosphingolipid.biosynthesis.-.globo.series	Glycosphingolipid biosynthesis - globo series
11942	1444	93	47376.1691870182	1.534497E-006	102.6666	305.51977	fat	0.10341969	-0.06342473	0.0022671966	-20200.47	-4025.517	0.6525483	0.1983498	408.1863715345	1.49464088327146E-008	FALSE	0.181887981	FALSE	FALSE	0.91306885	0.9999846214	Steroid.biosynthesis	Steroid biosynthesis
13224	1421	98	47376.1837518471	0.096360879	102.53747	305.72753	fat	0.059197363	-0.052653271	0.044766743	-20294.36	-4025.437	0.652487	0.1982322	408.361360879	0.0009388803	FALSE	0.1673231521	FALSE	FALSE	0.9197424663	0.9999846214	Ascorbate.and.aldarate.metabolism	Ascorbate and aldarate metabolism
11790	1418	113	47375.6405147989	0.20982636	102.42044	305.76543	fat	0.090957221	-0.058163672	0.022072846	-20248.09	-4025.401	0.6520649	0.1982409	408.39569636	0.0020444881	FALSE	0.7105602003	FALSE	FALSE	0.7009770719	0.9999846214	Pentose.and.glucuronate.interconversions	Pentose and glucuronate interconversions
11841	1484	121	47375.7697923924	0.27569263	102.54908	304.84875	fat	0.15521123	-0.055670318	-0.20837204	-20222.93	-4025.414	0.6525084	0.1988201	407.67352263	0.0026811888	FALSE	0.5812826068	FALSE	FALSE	0.7477838574	0.9999846214	Renin-angiotensin.system	Renin-angiotensin system
12040	1927	122	47376.1355869505	4.9627337E-008	102.65839	305.5555	fat	0.062009855	-0.026679407	-0.073982719	-20270.44	-4025.506	0.6523341	0.1976764	408.2138900496	4.83422124348619E-010	FALSE	0.2154880487	FALSE	FALSE	0.8978573966	0.9999846214	Biosynthesis.of.Other.Secondary.Metabolites	Biosynthesis of Other Secondary Metabolites
11957	1823	125	47376.2458365038	0.09562259	102.57759	305.5503	fat	0.070746735	-0.047296241	-0.019007977	-20230.14	-4025.39	0.6528475	0.1982858	408.22351259	0.0009313295	FALSE	0.1052384954	FALSE	FALSE	0.9487411791	0.9999846214	Riboflavin.metabolism	Riboflavin metabolism
12054	1847	134	47376.2624990046	0.000000611	102.66236	305.54748	fat	0.03509447	-0.028773144	-0.0009864626	-20303.56	-4025.383	0.6520304	0.198033	408.209840611	0.000000006	FALSE	0.0885759946	FALSE	FALSE	0.956678397	0.9999846214	Terpenoid.backbone.biosynthesis	Terpenoid backbone biosynthesis
3592	1883	134	47376.2624990419	6.0950747E-007	102.66236	305.54748	fat	0.035094472	-0.028773144	-0.0009864626	-20303.56	-4025.383	0.6520304	0.198033	408.2098406095	5.9370100821893E-009	FALSE	0.0885759573	FALSE	FALSE	0.9566784148	0.9999846214	Metabolism.of.Terpenoids.and.Polyketides	Metabolism of Terpenoids and Polyketides
11940	1440	137	47376.349068237	0.031108443	102.62282	305.6132	fat	0.028849664	-0.040668782	0.068176036	-20269.78	-4025.59	0.6521374	0.1967743	408.267128443	0.0003030419	FALSE	0.0020067622	FALSE	FALSE	0.9989971221	0.9999846214	Fatty.acid.biosynthesis	Fatty acid biosynthesis
11948	1738	139	47376.2701056749	0.000000117	102.67511	305.50015	fat	0.049332863	-0.058531695	0.053547261	-20127.38	-4025.554	0.6527773	0.1977549	408.175260117	1.13916001518537E-009	FALSE	0.0809693243	FALSE	FALSE	0.9603238937	0.9999846214	Histidine.metabolism	Histidine metabolism
11865	1802	157	47284.76592982	16.006116	95.339202	303.34055	fat	15.187397	-0.69820427	-1.8307508	-20061.31	-4025.499	0.6532613	0.1972434	414.685868	0.1437520345	TRUE	91.5851451792	FALSE	TRUE	0	0	Glycosylphosphatidylinositol(GPI)-anchor.biosynthesis	Glycosylphosphatidylinositol(GPI)-anchor biosynthesis
12219	1952	157	47368.5777101675	1.0747143	101.81783	304.11045	fat	0.36285306	-0.10911448	-0.19284426	-20055.54	-4025.534	0.6531134	0.1974747	407.0029943	0.0104450163	FALSE	7.7733648317	TRUE	TRUE	0.0205132878	0.3015453311	Collecting.duct.acid.secretion	Collecting duct acid secretion
11834	1796	167	47376.2708336511	3.1726478E-007	102.66125	305.56251	fat	0.072275684	-0.061348051	-0.026178541	-20173.34	-4025.455	0.6527466	0.1978261	408.2237603173	3.09040440301987E-009	FALSE	0.0802413481	FALSE	FALSE	0.9606735038	0.9999846214	Glycosaminoglycan.biosynthesis.-.keratan.sulfate	Glycosaminoglycan biosynthesis - keratan sulfate
3583	1726	171	47376.077253229	2.16695E-007	102.65904	305.53681	fat	0.11116626	-0.057137178	-0.080815574	-20199.92	-4025.47	0.6526069	0.1983583	408.1958502167	2.11082238390886E-009	FALSE	0.2738217702	FALSE	FALSE	0.8720479351	0.9999846214	Valine,.leucine.and.isoleucine.biosynthesis	Valine, leucine and isoleucine biosynthesis
3571	1445	173	47376.142233395	2.8181959E-009	102.66537	305.5172	fat	0.07595191	-0.055057506	-0.0061814115	-20076.51	-4025.476	0.6526865	0.196783	408.1825700028	2.74503067579909E-011	FALSE	0.2088416042	FALSE	FALSE	0.9008461397	0.9999846214	Primary.bile.acid.biosynthesis	Primary bile acid biosynthesis
11975	1761	175	47376.0487738727	5.1120334E-007	102.66938	305.48242	fat	0.13390427	-0.092627738	0.028691313	-20080.02	-4025.509	0.6521311	0.1955832	408.1518005112	0.000000005	FALSE	0.3023011265	FALSE	FALSE	0.8597182469	0.9999846214	Selenocompound.metabolism	Selenocompound metabolism
11990	1818	181	47374.5573935406	0.50924332	102.14871	305.73567	fat	0.21184179	-0.10345323	-0.028839837	-20095.89	-4025.448	0.6527989	0.1981844	408.39362332	0.0049605832	FALSE	1.7936814586	FALSE	TRUE	0.4078561545	0.9999846214	Other.glycan.degradation	Other glycan degradation
3563	1838	181	47376.2229851349	0.095381155	102.54569	305.68283	fat	0.056431316	-0.049431508	0.031027626	-20066.52	-4025.449	0.6528968	0.1972235	408.323901155	0.0009292689	FALSE	0.1280898643	FALSE	FALSE	0.9379628539	0.9999846214	One.carbon.pool.by.folate	One carbon pool by folate
11785	1417	182	47376.1825981615	0.39700535	102.46162	304.92183	fat	0.31763893	-0.1420717	-0.25956486	-20058.08	-4025.37	0.6529626	0.1986733	407.78045535	0.0038597186	FALSE	0.1684768377	FALSE	FALSE	0.9192120725	0.9999846214	Pentose.phosphate.pathway	Pentose phosphate pathway
12277	1972	184	47376.1068999236	0.00000001	102.66659	305.50465	fat	0.063862196	-0.045769803	-0.003749832	-20106.1	-4025.486	0.6531783	0.1995138	408.17124001	9.76088423607119E-011	FALSE	0.2441750756	FALSE	FALSE	0.885070888	0.9999846214	Phototransduction	Phototransduction
12200	1949	187	47375.8974564155	0.26704501	102.39657	305.6286	fat	0.15349474	-0.10380118	0.004028146	-20057.24	-4025.466	0.6525666	0.196755	408.29221501	0.0026011651	FALSE	0.4536185837	FALSE	FALSE	0.7970727761	0.9999846214	Proximal.tubule.bicarbonate.reclamation	Proximal tubule bicarbonate reclamation
3604	1840	194	47371.1439213231	1.0350386	101.81054	305.05092	fat	0.45123003	-0.14752565	-0.18085912	-19984.2	-4025.494	0.6527421	0.1957572	407.8964986	0.0100640068	FALSE	5.2071536761	TRUE	TRUE	0.0740083882	0.7252822044	Porphyrin.and.chlorophyll.metabolism	Porphyrin and chlorophyll metabolism
3578	1822	204	47376.0564866816	1.1455199E-007	102.66512	305.49297	fat	0.020345045	-0.015724396	0.0052967274	-20429.5	-4025.368	0.6514457	0.1982441	408.1580901146	1.11578294431629E-009	FALSE	0.2945883176	FALSE	FALSE	0.8630400692	0.9999846214	Thiamine.metabolism	Thiamine metabolism
12099	1454	205	47376.1184780407	4.831784E-008	102.67797	305.45619	fat	0.12879448	-0.12546	0.10649447	-20001.52	-4025.564	0.6525485	0.1960558	408.1341600483	4.70576502216228E-010	FALSE	0.2325969585	FALSE	FALSE	0.8902094746	0.9999846214	alpha-Linolenic.acid.metabolism	alpha-Linolenic acid metabolism
11875	1437	214	47375.682540284	0.36849164	102.24002	305.91811	fat	0.2068687	-0.14972095	0.052870717	-19890.27	-4025.468	0.6537681	0.1955628	408.52662164	0.0035912385	FALSE	0.6685347152	FALSE	FALSE	0.7158623654	0.9999846214	Nitrogen.metabolism	Nitrogen metabolism
13233	1741	217	47375.6618170771	0.29172393	102.4106	305.38913	fat	0.14864152	-0.086130754	-0.066141074	-19914.94	-4025.448	0.653623	0.1970919	408.09145393	0.0028404803	FALSE	0.6892579221	FALSE	FALSE	0.7084831796	0.9999846214	Tyrosine.metabolism	Tyrosine metabolism
11976	1719	218	47376.1807185169	8.4357559E-009	102.67378	305.47705	fat	0.11188107	-0.1081135	0.083821781	-19855.25	-4025.436	0.6535974	0.1959164	408.1508300084	8.21607609976657E-011	FALSE	0.1703564823	FALSE	FALSE	0.9183485823	0.9999846214	Glycine,.serine.and.threonine.metabolism	Glycine, serine and threonine metabolism
11890	1804	221	47372.6901475145	0.95969548	101.75567	305.59858	fat	0.3991183	-0.17495922	-0.061044246	-19875.18	-4025.549	0.6537726	0.1961562	408.31394548	0.0093432514	FALSE	3.6609274847	TRUE	TRUE	0.1603391945	0.9999846214	Glycosphingolipid.biosynthesis.-.lacto.and.neolacto.series	Glycosphingolipid biosynthesis - lacto and neolacto series
11806	1425	226	47376.215907163	1.7236689E-007	102.64974	305.61716	fat	0.04396414	-0.029109842	-0.064958319	-20074.86	-4025.51	0.6517592	0.196765	408.2669001724	1.67917512222209E-009	FALSE	0.1351678362	FALSE	FALSE	0.9346492833	0.9999846214	Glyoxylate.and.dicarboxylate.metabolism	Glyoxylate and dicarboxylate metabolism
11893	1438	227	47376.1106005162	1.2087303E-008	102.68703	305.39176	fat	0.047568718	-0.052981836	0.083424497	-20071.84	-4025.423	0.6519863	0.1958813	408.0787900121	1.17710123650253E-010	FALSE	0.240474483	FALSE	FALSE	0.8867100473	0.9999846214	Sulfur.metabolism	Sulfur metabolism
11915	1809	228	47367.4187992904	1.7088172	100.569	309.18463	fat	0.72882049	-0.25574289	0.26857001	-19955.69	-4025.499	0.6527134	0.1958246	411.4624472	0.0167076033	FALSE	8.9322757088	TRUE	TRUE	0.0114916125	0.1876963381	Glycosphingolipid.biosynthesis.-.ganglio.series	Glycosphingolipid biosynthesis - ganglio series
12017	1774	231	47370.9733061632	2.4143297	100.31119	308.36091	fat	1.2629884	-0.49192125	0.21070751	-19800.38	-4025.472	0.6530149	0.1958723	411.0864297	0.0235027256	TRUE	5.377768836	FALSE	FALSE	0.0679567084	0.713545438	Glutathione.metabolism	Glutathione metabolism
3587	1839	231	46994.2942197919	50.753624	82.33053	292.71551	fat	70.789579	-0.9367916	-11.361316	-19775.59	-4025.401	0.6538772	0.1954241	425.799664	0.3813648919	TRUE	382.0568552073	TRUE	TRUE	0	0	Retinol.metabolism	Retinol metabolism
11742	1305	242	47375.9248507652	0.25985832	102.34974	305.82946	fat	0.1497843	-0.11969739	0.036965637	-19795	-4025.54	0.6538863	0.1953387	408.43905832	0.0025324952	FALSE	0.426224234	FALSE	FALSE	0.8080655343	0.9999846214	Cytosolic.DNA-sensing.pathway	Cytosolic DNA-sensing pathway
12361	3434	242	47374.5109923673	0.63144182	101.8955	306.3638	fat	0.30247389	-0.20501455	0.10829689	-19722.3	-4025.47	0.653783	0.1954491	408.89074182	0.0061587892	FALSE	1.8400826319	TRUE	TRUE	0.3985025762	0.9999846214	Metabolism.of.xenobiotics.by.cytochrome.P450	Metabolism of xenobiotics by cytochrome P450
12082	1453	245	47375.9893251467	2.8260367E-007	102.67909	305.42611	fat	0.18786411	-0.16093521	0.12646981	-19873.34	-4025.575	0.6529344	0.1957917	408.1052002826	2.75230009559093E-009	FALSE	0.3617498525	FALSE	FALSE	0.8345397312	0.9999846214	Linoleic.acid.metabolism	Linoleic acid metabolism
11991	1722	246	47376.2818896119	0.15578359	102.50321	305.63799	fat	0.14071095	-0.11398456	0.029613818	-20034.33	-4025.408	0.6527943	0.1978396	408.29698359	0.001517486	FALSE	0.0691853873	FALSE	FALSE	0.9659987936	0.9999846214	Cysteine.and.methionine.metabolism	Cysteine and methionine metabolism
3601	1447	264	47376.1435372485	0.2860093	102.42006	305.39291	fat	0.25174758	-0.17796386	-0.11871905	-19614.52	-4025.482	0.6543146	0.1949012	408.0989793	0.0027847361	FALSE	0.2075377507	FALSE	FALSE	0.9014336169	0.9999846214	Steroid.hormone.biosynthesis	Steroid hormone biosynthesis
11753	1361	268	47376.17223129	0.17434376	102.50981	305.46273	fat	0.13747395	-0.096810759	-0.081536919	-19647.13	-4025.468	0.6538244	0.1949637	408.14688376	0.0016978643	FALSE	0.1788437092	FALSE	FALSE	0.9144597232	0.9999846214	Antigen.processing.and.presentation	Antigen processing and presentation
11773	1413	268	47376.1819787975	0.17967982	102.52101	305.38699	fat	0.14018439	-0.089729436	-0.11843225	-19764.44	-4025.46	0.6536227	0.1951487	408.08767982	0.0017495483	FALSE	0.1690962017	FALSE	FALSE	0.9189274531	0.9999846214	Intestinal.immune.network.for.IgA.production	Intestinal immune network for IgA production
11850	1799	287	47376.3185063605	1.0629647E-007	102.67877	305.4946	fat	0.082817473	-0.098330564	0.050671256	-19868.65	-4025.59	0.6523699	0.1947222	408.1733701063	0.000000001	FALSE	0.0325686387	FALSE	FALSE	0.9838475534	0.9999846214	Glycosaminoglycan.degradation	Glycosaminoglycan degradation
11998	1827	291	47376.1898511006	2.421976E-007	102.67103	305.50216	fat	0.087225068	-0.084355393	0.015157215	-19753.84	-4025.527	0.6540905	0.1959872	408.1731902422	2.35896727079356E-009	FALSE	0.1612238986	FALSE	FALSE	0.9225516188	0.9999846214	Nicotinate.and.nicotinamide.metabolism	Nicotinate and nicotinamide metabolism
11904	1442	293	47375.6599118817	0.39942098	102.21117	305.80702	fat	0.22938797	-0.17505576	0.014862234	-19657.24	-4025.605	0.6533244	0.1950544	408.41761098	0.0038925902	FALSE	0.6911631175	FALSE	FALSE	0.7078086015	0.9999846214	Fatty.acid.metabolism	Fatty acid metabolism
11784	1416	296	47376.1834719484	1.6616432E-007	102.65684	305.56806	fat	0.094228267	-0.07317471	-0.056543479	-19876.9	-4025.46	0.6523199	0.1955907	408.2249001662	1.61863856057755E-009	FALSE	0.1676030508	FALSE	FALSE	0.919613758	0.9999846214	Citrate.cycle.(TCA.cycle)	Citrate cycle (TCA cycle)
11795	1420	298	47376.3080375846	9.4794828E-007	102.67083	305.51333	fat	0.10639819	-0.11199365	0.044675509	-19801.47	-4025.405	0.6537273	0.1961411	408.1841609479	9.23288797068943E-009	FALSE	0.0430374146	FALSE	FALSE	0.9787111683	0.9999846214	Galactose.metabolism	Galactose metabolism
11857	1427	298	47375.2634621616	0.41535348	102.40586	304.77927	fat	0.19398188	-0.084598698	-0.20137257	-19837.14	-4025.459	0.6530164	0.195926	407.60048348	0.0040395699	FALSE	1.0876128376	FALSE	FALSE	0.5805342848	0.9999846214	Butanoate.metabolism	Butanoate metabolism
12086	1787	302	47376.3493864243	0.036466402	102.62238	305.58656	fat	0.10656628	-0.079194274	-0.10266011	-19755.1	-4025.383	0.6539745	0.1957379	408.245406402	0.0003552193	FALSE	0.0016885749	FALSE	FALSE	0.9991560689	0.9999846214	Other.types.of.O-glycan.biosynthesis	Other types of O-glycan biosynthesis
12109	1455	304	47374.1750328653	1.1566383	101.69725	305.53696	fat	0.58277065	-0.26610624	-0.0662116	-19687.73	-4025.449	0.6534762	0.194394	408.3908483	0.0112454504	FALSE	2.1760421339	TRUE	TRUE	0.3368825024	0.9999846214	Biosynthesis.of.unsaturated.fatty.acids	Biosynthesis of unsaturated fatty acids
12364	3435	307	47374.5918698888	0.6457783	101.94781	305.99085	fat	0.31492859	-0.20562757	0.0359179	-19545.09	-4025.497	0.6543772	0.1947958	408.5844383	0.0062945288	FALSE	1.7592051104	FALSE	FALSE	0.4149477978	0.9999846214	Drug.metabolism.-.cytochrome.P450	Drug metabolism - cytochrome P450
11791	1419	319	47375.7160223234	1.0514101E-007	102.66042	305.48831	fat	0.17384626	-0.084432286	-0.16418391	-19613.91	-4025.748	0.6531471	0.1946319	408.1487301051	0.000000001	FALSE	0.6350526758	FALSE	FALSE	0.7279475079	0.9999846214	Fructose.and.mannose.metabolism	Fructose and mannose metabolism
12043	1745	337	47376.0663930778	1.7225434E-009	102.66273	305.51892	fat	0.14876227	-0.11768908	-0.03848065	-19651.42	-4025.496	0.6541235	0.1949939	408.1816500017	1.67786634932765E-011	FALSE	0.2846819214	FALSE	FALSE	0.8673254822	0.9999846214	Tryptophan.metabolism	Tryptophan metabolism
11959	1716	339	47376.2085916307	1.5988781E-007	102.67539	305.48463	fat	0.14388053	-0.14669504	0.049420535	-19673.61	-4025.559	0.6538114	0.1947489	408.1600201599	1.55721648343405E-009	FALSE	0.1424833685	FALSE	FALSE	0.9312367997	0.9999846214	Alanine,.aspartate.and.glutamate.metabolism	Alanine, aspartate and glutamate metabolism
11779	1415	369	47376.3493907484	0.078609575	102.58726	305.55814	fat	0.17390004	-0.14873502	-0.054962019	-19538.01	-4025.4	0.6542093	0.1943389	408.224009575	0.0007656836	FALSE	0.0016842508	FALSE	FALSE	0.9991582291	0.9999846214	Glycolysis.-.Gluconeogenesis	Glycolysis / Gluconeogenesis
12193	1941	370	47376.2125839218	0.000000415	102.67644	305.47513	fat	0.089005365	-0.093503736	0.038293468	-19731.56	-4025.503	0.6530708	0.1943736	408.151570415	0.000000004	FALSE	0.1384910774	FALSE	FALSE	0.9330975404	0.9999846214	Vitamin.digestion.and.absorption	Vitamin digestion and absorption
13239	1964	386	47376.2886260618	5.7107063E-007	102.65599	305.6165	fat	0.10494669	-0.09539948	-0.090956533	-19580.73	-4025.727	0.6535811	0.1934956	408.2724905711	5.56295474646107E-009	FALSE	0.0624489374	FALSE	FALSE	0.9692579806	0.9999846214	Dorso-ventral.axis.formation	Dorso-ventral axis formation
11928	1735	390	47332.0466293129	14.892523	92.956961	314.58366	fat	9.5424877	-1.2920051	-0.066386969	-19394.54	-4025.751	0.6544913	0.1933514	422.433144	0.1380861776	FALSE	44.3044456863	TRUE	TRUE	2.39558595183098E-010	5.8691855819859E-009	Arginine.and.proline.metabolism	Arginine and proline metabolism
12178	1940	436	47059.0431128875	63.307793	82.598105	290.42839	fat	90.278817	-1.3823646	-15.19331	-19473.81	-4025.533	0.6543497	0.1930944	436.334288	0.4338946805	TRUE	317.3079621117	TRUE	TRUE	0	0	Fat.digestion.and.absorption	Fat digestion and absorption
11705	1252	438	47376.3226293204	3.0721797E-008	102.67362	305.51402	fat	0.16028844	-0.17086184	0.030088169	-19402.01	-4025.558	0.6549869	0.1931947	408.1876400307	2.99218017157742E-010	FALSE	0.0284456788	FALSE	FALSE	0.9858778274	0.9999846214	NOD-like.receptor.signaling.pathway	NOD-like receptor signaling pathway
11902	1732	450	47375.9782839217	1.6941923E-009	102.66569	305.48047	fat	0.1964108	-0.16056958	-0.0095300808	-19460.45	-4025.427	0.6545168	0.1936451	408.1461600017	1.65020300352732E-011	FALSE	0.3727910775	FALSE	FALSE	0.8299452545	0.9999846214	Lysine.degradation	Lysine degradation
12032	1450	456	47375.9316983344	3.7969836E-007	102.6794	305.41107	fat	0.29285618	-0.26083089	0.095497201	-19322.88	-4025.573	0.6545319	0.191758	408.0904703797	3.6979019997771E-009	FALSE	0.4193766648	FALSE	FALSE	0.8108369182	0.9999846214	Ether.lipid.metabolism	Ether lipid metabolism
12065	1452	471	47375.8194154701	2.7406585E-006	102.67104	305.42515	fat	0.32983201	-0.25475781	0.025453481	-19394.54	-4025.483	0.6544145	0.1930787	408.0961927407	2.66935878592638E-008	FALSE	0.5316595291	FALSE	FALSE	0.7665696137	0.9999846214	Arachidonic.acid.metabolism	Arachidonic acid metabolism
11728	1279	477	47376.2699078456	0.000001082	102.66875	305.5418	fat	0.16880806	-0.16965038	-0.029067519	-19265.84	-4025.681	0.6556242	0.1925328	408.210551082	1.05385064939195E-008	FALSE	0.0811671536	FALSE	FALSE	0.9602289083	0.9999846214	RIG-I-like.receptor.signaling.pathway	RIG-I-like receptor signaling pathway
11801	1423	479	47376.3510442418	0.079562283	102.58364	305.56752	fat	0.17870373	-0.17789196	0.0077198729	-19353.67	-4025.655	0.6546539	0.1928345	408.230722283	0.0007749835	FALSE	3.07574009639211E-005	FALSE	FALSE	0.9999846214	0.9999846214	Amino.sugar.and.nucleotide.sugar.metabolism	Amino sugar and nucleotide sugar metabolism
3576	1828	512	47375.7925791391	0.25306116	102.41785	305.49368	fat	0.098290713	-0.052039878	-0.07597304	-19663.41	-4025.591	0.6529026	0.193374	408.16459116	0.0024647795	FALSE	0.5584958601	FALSE	FALSE	0.7563523575	0.9999846214	Pantothenate.and.CoA.biosynthesis	Pantothenate and CoA biosynthesis
12089	1754	514	47375.2844814328	0.34819228	102.34134	305.35339	fat	0.13573085	-0.067449295	-0.11086277	-19606.11	-4025.616	0.6529864	0.1930464	408.04292228	0.0033907281	FALSE	1.0665935664	FALSE	FALSE	0.5866676619	0.9999846214	beta-Alanine.metabolism	beta-Alanine metabolism
12106	1790	514	47375.8425529636	7.6663845E-008	102.68481	305.37556	fat	0.14624068	-0.13365413	0.047725995	-19387.3	-4025.692	0.6539964	0.1911614	408.0603700767	7.46593823787211E-010	FALSE	0.5085220356	FALSE	FALSE	0.7754893591	0.9999846214	Glycosaminoglycan.biosynthesis.-.chondroitin.sulfate	Glycosaminoglycan biosynthesis - chondroitin sulfate
11931	1480	519	47375.5354146282	0.59415896	102.09564	305.40623	fat	0.36666677	-0.26214275	-0.088064642	-19049.3	-4025.712	0.6547308	0.1904422	408.09602896	0.0057859589	FALSE	0.815660371	FALSE	FALSE	0.6650918115	0.9999846214	PPAR.signaling.pathway	PPAR signaling pathway
11797	1422	540	47375.9275195124	0.39214109	102.29808	305.56851	fat	0.25986086	-0.17354709	-0.039959133	-19378.36	-4025.196	0.6545991	0.1925464	408.25873109	0.00381868	FALSE	0.4235554868	FALSE	FALSE	0.8091445153	0.9999846214	Starch.and.sucrose.metabolism	Starch and sucrose metabolism
11832	1431	540	47375.643103254	0.53099271	102.12035	305.50765	fat	0.33729397	-0.25333752	-0.11751034	-18865.75	-4025.861	0.6554045	0.1895246	408.15899271	0.005172779	FALSE	0.7079717452	FALSE	FALSE	0.7018848831	0.9999846214	Oxidative.phosphorylation	Oxidative phosphorylation
12289	1981	549	47375.9187982492	0.31225923	102.33913	305.61938	fat	0.16829741	-0.11775855	-0.046229665	-19362.88	-4025.586	0.653848	0.1910252	408.27076923	0.0030419387	FALSE	0.43227675	FALSE	FALSE	0.805623816	0.9999846214	Circadian.rhythm.-.mammal	Circadian rhythm - mammal
12314	1987	549	47375.9187982492	0.31225923	102.33913	305.61938	fat	0.16829741	-0.11775855	-0.046229665	-19362.88	-4025.586	0.653848	0.1910252	408.27076923	0.0030419387	FALSE	0.43227675	FALSE	FALSE	0.805623816	0.9999846214	Environment.Adaptation	Environment Adaptation
12047	1451	557	47376.270242997	1.7356567E-006	102.69505	305.409	fat	0.14658043	-0.17488023	0.10586262	-19186.96	-4025.721	0.6550491	0.1910375	408.1040517357	1.69010743036353E-008	FALSE	0.0808320022	FALSE	FALSE	0.9603898328	0.9999846214	Sphingolipid.metabolism	Sphingolipid metabolism
11648	1249	559	47376.1096081981	0.35238141	102.36678	305.2928	fat	0.32590858	-0.2334154	-0.21454382	-18929.42	-4025.542	0.6555261	0.1902182	408.01196141	0.0034305324	FALSE	0.2414668011	FALSE	FALSE	0.8862702073	0.9999846214	Hematopoietic.cell.lineage	Hematopoietic cell lineage
12205	1947	565	47375.9502260839	2.6348782E-008	102.64535	305.5912	fat	0.2830596	-0.20400166	-0.2316354	-19262.19	-4025.573	0.6550646	0.1924319	408.2365500263	2.56697278476193E-010	FALSE	0.4008489153	FALSE	FALSE	0.8183833103	0.9999846214	Vasopressin-regulated.water.reabsorption	Vasopressin-regulated water reabsorption
12111	1936	578	47376.2650865959	0.21239433	102.48299	305.41079	fat	0.18649865	-0.12532281	-0.17208877	-19283.81	-4025.523	0.6543318	0.1918905	408.10617433	0.0020681974	FALSE	0.0859884033	FALSE	FALSE	0.9579169444	0.9999846214	Carbohydrate.digestion.and.absorption	Carbohydrate digestion and absorption
12396	3436	594	47375.5249915994	0.34368616	102.32203	305.51713	fat	0.14334205	-0.082699153	-0.074425729	-19382.29	-4025.529	0.6542976	0.1921914	408.18284616	0.0033476235	FALSE	0.8260833998	FALSE	FALSE	0.6616346922	0.9999846214	Drug.metabolism.-.other.enzymes	Drug metabolism - other enzymes
11840	1426	608	47376.3237325931	0.17767835	102.48184	305.59082	fat	0.17607462	-0.15245802	-0.013242813	-19312.89	-4025.648	0.6544116	0.1909506	408.25033835	0.0017307538	FALSE	0.0273424061	FALSE	FALSE	0.9864218234	0.9999846214	Propanoate.metabolism	Propanoate metabolism
11805	1424	620	47375.7099908926	0.000000226	102.70448	305.24378	fat	0.18284114	-0.1821474	0.16866236	-19281.15	-4025.558	0.6549802	0.1910615	407.948260226	2.20090242901286E-009	FALSE	0.6410841066	FALSE	FALSE	0.7257555323	0.9999846214	Pyruvate.metabolism	Pyruvate metabolism
3562	1725	631	47376.0894108685	1.8694441E-007	102.65403	305.57269	fat	0.15437161	-0.13323503	-0.080177918	-19228.18	-4025.536	0.6551075	0.1919438	408.2267201869	1.82111125748841E-009	FALSE	0.2616641307	FALSE	FALSE	0.877365102	0.9999846214	Valine,.leucine.and.isoleucine.degradation	Valine, leucine and isoleucine degradation
12048	1780	641	47375.9424510328	6.6495466E-008	102.66321	305.50178	fat	0.19075626	-0.16330456	-0.056821387	-18982.9	-4025.592	0.656075	0.1893291	408.1649900665	6.47704917437615E-010	FALSE	0.4086239664	FALSE	FALSE	0.8152080003	0.9999846214	N-Glycan.biosynthesis	N-Glycan biosynthesis
11665	1250	666	47376.0635931571	6.8436057E-008	102.6553	305.55048	fat	0.25737245	-0.22002415	-0.093419348	-18951.34	-4025.483	0.6563436	0.1898375	408.2057800684	6.66658778985367E-010	FALSE	0.2874818421	FALSE	FALSE	0.8661121104	0.9999846214	Complement.and.coagulation.cascades	Complement and coagulation cascades
12194	1948	776	47376.0013232753	0.32343706	102.41796	305.06867	fat	0.1685312	-0.089088473	-0.27601161	-18959.14	-4026.184	0.6562373	0.1894979	407.81006706	0.0031480695	FALSE	0.3497517239	FALSE	FALSE	0.8395612358	0.9999846214	Aldosterone-regulated.sodium.reabsorption	Aldosterone-regulated sodium reabsorption
12302	1977	799	47376.339167174	0.088895481	102.568	305.61599	fat	0.10235308	-0.081379602	-0.12874011	-19216.75	-4026.357	0.6530363	0.1880037	408.272885481	0.0008659475	FALSE	0.0119078252	FALSE	FALSE	0.9940637768	0.9999846214	Taste.transduction	Taste transduction
11918	1479	814	47375.5704627186	0.66968875	101.99712	305.58523	fat	0.43448856	-0.31041367	-0.095757998	-18652.97	-4025.784	0.6564628	0.1872396	408.25203875	0.0065229333	FALSE	0.7806122806	FALSE	FALSE	0.6768496318	0.9999846214	Adipocytokine.signaling.pathway	Adipocytokine signaling pathway
11685	1251	834	47376.0984816556	0.42515047	102.25894	305.49443	fat	0.36688291	-0.27770312	-0.13115206	-18671.81	-4025.535	0.6575853	0.1882367	408.17852047	0.0041403733	FALSE	0.2525933436	FALSE	FALSE	0.8813533353	0.9999846214	Toll-like.receptor.signaling.pathway	Toll-like receptor signaling pathway
12399	3437	860	47374.8460999578	0.64478514	102.01591	305.55712	fat	0.31496283	-0.19834528	-0.09732171	-18717.52	-4025.526	0.6565622	0.1879526	408.21781514	0.0062807401	FALSE	1.5049750414	FALSE	FALSE	0.4711929914	0.9999846214	Xenobiotics.Biodegration.and.Metabolism	Xenobiotics Biodegration and Metabolism
3616	1448	969	47218.985303856	60.10465	84.54351	286.57803	fat	61.273562	-2.4214922	-11.738738	-18569.33	-4025.844	0.6562153	0.1855462	431.22619	0.4155230872	TRUE	157.3657711432	TRUE	TRUE	0	0	Glycerolipid.metabolism	Glycerolipid metabolism
12038	1777	978	47375.494877262	0.56799734	102.05263	305.76619	fat	0.33135227	-0.24795488	-0.023688726	-18510.15	-4025.628	0.6559155	0.1852676	408.38681734	0.0055349237	TRUE	0.8561977372	FALSE	FALSE	0.6517469743	0.9999846214	Metabolism.of.Other.Amino.Acids	Metabolism of Other Amino Acids
11922	1439	981	47376.1655358206	0.44142865	102.17009	305.81607	fat	0.44931501	-0.41377344	0.074008456	-18049.7	-4025.817	0.6582836	0.1830829	408.42758865	0.0043019405	FALSE	0.1855391786	FALSE	FALSE	0.9114034732	0.9999846214	Energy.Metabolism	Energy Metabolism
11935	1710	1007	47375.5419189655	0.51877696	102.08043	305.86121	fat	0.27303352	-0.20677751	0.0021283342	-18378.77	-4025.637	0.6576754	0.1851881	408.46041696	0.0050563447	FALSE	0.8091560337	FALSE	FALSE	0.6672583232	0.9999846214	Pyrimidine.metabolism	Pyrimidine metabolism
11760	1409	1023	47375.8397579258	0.53951416	102.12169	305.61021	fat	0.35373443	-0.25894379	-0.090484885	-18454.08	-4025.518	0.6577664	0.1851772	408.27141416	0.0052552877	FALSE	0.5113170734	FALSE	FALSE	0.774406355	0.9999846214	B.cell.receptor.signaling.pathway	B cell receptor signaling pathway
11812	1793	1075	47375.4010535786	0.72891673	101.86435	305.97227	fat	0.37662305	-0.26230653	-0.01607411	-18869.21	-4026.002	0.6549405	0.1867633	408.56553673	0.0071049178	FALSE	0.9500214206	FALSE	FALSE	0.6218783959	0.9999846214	Glycosaminoglycan.biosynthesis.-.heparan.sulfate	Glycosaminoglycan biosynthesis - heparan sulfate
12137	1937	1100	47376.3404970812	0.2255198	102.44152	305.54321	fat	0.25954609	-0.21483389	-0.15108806	-18152.85	-4025.903	0.6586103	0.182975	408.2102498	0.0021966134	FALSE	0.010577918	FALSE	FALSE	0.9947250029	0.9999846214	Protein.digestion.and.absorption	Protein digestion and absorption
12066	1786	1122	47376.350121194	0.19834016	102.46716	305.55671	fat	0.22695549	-0.17972476	-0.1513381	-18816.16	-4025.757	0.6562769	0.1861688	408.22221016	0.0019319066	FALSE	0.0009538052	FALSE	FALSE	0.9995232111	0.9999846214	Mucin.type.O-Glycan.biosynthesis	Mucin type O-Glycan biosynthesis
11766	1410	1127	47376.2006761776	4.7586062E-007	102.65506	305.61012	fat	0.25000276	-0.23895803	-0.12101986	-18371.73	-4025.865	0.6577569	0.1847355	408.2651804759	4.63553007318036E-009	FALSE	0.1503988216	FALSE	FALSE	0.9275585027	0.9999846214	Fc.epsilon.RI.signaling.pathway	Fc epsilon RI signaling pathway
11864	1486	1166	47375.5642654556	2.9677933E-008	102.67857	305.38831	fat	0.24317073	-0.22024885	-0.052471255	-18406.59	-4026.087	0.6567135	0.182414	408.0668800297	2.89037264459585E-010	FALSE	0.7868095436	FALSE	FALSE	0.6747555703	0.9999846214	Cardiac.muscle.contraction	Cardiac muscle contraction
12290	1976	1192	47375.0018729311	2.566073E-006	102.69015	305.20653	fat	0.30941405	-0.25463138	0.011973282	-17980.01	-4025.894	0.657467	0.1811834	407.8966825661	0.000000025	FALSE	1.3492020681	FALSE	FALSE	0.5093595972	0.9999846214	Olfactory.transduction	Olfactory transduction
11880	1429	1214	47370.5161940572	2.0663754	100.81338	304.98413	fat	0.88688088	-0.37664398	-0.4450305	-18412.53	-4026.507	0.6576456	0.1838185	407.8638854	0.0200853452	FALSE	5.834880942	TRUE	TRUE	0.054071909	0.6623808847	Inositol.phosphate.metabolism	Inositol phosphate metabolism
12098	1933	1259	47375.616174195	0.85247461	101.82363	305.6417	fat	0.58513112	-0.42219381	-0.096715806	-18076.24	-4025.612	0.6586804	0.1819402	408.31780461	0.0083025609	FALSE	0.7349008042	FALSE	FALSE	0.6924976724	0.9999846214	Bile.secretion	Bile secretion
12012	1449	1264	47375.8689815449	1.6755675E-007	102.70662	305.28817	fat	0.25692401	-0.26846231	0.058278044	-17966.62	-4025.951	0.6585715	0.1808348	407.9947901676	1.63141139029447E-009	FALSE	0.4820934543	FALSE	FALSE	0.7858049071	0.9999846214	Glycerophospholipid.metabolism	Glycerophospholipid metabolism
11757	1358	1378	47376.339098359	0.1748123	102.47841	305.62419	fat	0.22093188	-0.16581117	-0.25858004	-17937.02	-4026.134	0.6596546	0.1813231	408.2774123	0.0017029402	FALSE	0.0119766402	FALSE	FALSE	0.9940295742	0.9999846214	Natural.killer.cell.mediated.cytotoxicity	Natural killer cell mediated cytotoxicity
11756	1364	1488	47376.3446924458	0.29155479	102.37205	305.57461	fat	0.42692365	-0.37391695	-0.068219065	-17716.69	-4025.398	0.6614773	0.1797455	408.23821479	0.0028399041	FALSE	0.0063825534	FALSE	FALSE	0.99681381	0.9999846214	T.cell.receptor.signaling.pathway	T cell receptor signaling pathway
12244	1968	1494	47376.3431729744	0.18042718	102.46879	305.63913	fat	0.44547449	-0.35922989	-0.39325708	-17641.91	-4025.78	0.6611143	0.1790865	408.28834718	0.0017577063	FALSE	0.0079020248	FALSE	FALSE	0.9960567826	0.9999846214	Osteoclast.differentiation	Osteoclast differentiation
11811	1482	1606	47375.1872034287	1.017105E-007	102.67245	305.34445	fat	0.37549109	-0.32059554	-0.12123085	-17780.07	-4026.015	0.6598033	0.1787199	408.0169001017	0.000000001	FALSE	1.1638715705	FALSE	FALSE	0.5588155719	0.9999846214	Progesterone-mediated.oocyte.maturation	Progesterone-mediated oocyte maturation
12217	1953	1639	47375.2901006686	1.0532904	101.85309	304.28028	fat	0.68481908	-0.40881681	-0.67527652	-17446.3	-4026.295	0.6617012	0.1779046	407.1866604	0.0102354237	FALSE	1.0609743306	FALSE	FALSE	0.5883182916	0.9999846214	Excretory.System	Excretory System
11767	1411	1683	47373.204672324	1.4439882	101.51983	303.91642	fat	0.68310629	-0.35375088	-0.60474148	-17611.83	-4026.066	0.6609425	0.1775909	406.8802382	0.0140242293	FALSE	3.1464026752	FALSE	FALSE	0.2073802244	0.9999846214	Fc.gamma.R-mediated.phagocytosis	Fc gamma R-mediated phagocytosis
12027	1844	1796	47316.63488077	40.468871	85.869791	292.69213	fat	30.498769	-3.8417353	-6.3804481	-17266.55	-4025.55	0.6626754	0.1762012	419.030792	0.3203205603	TRUE	59.7161942292	TRUE	TRUE	1.07802655691103E-013	3.16939807731842E-012	Metabolism.of.Cofactors.and.Vitamins	Metabolism of Cofactors and Vitamins
11908	1478	1843	47376.3400788736	0.22887053	102.43635	305.55083	fat	0.41124348	-0.37946419	-0.062055052	-17391.53	-4025.626	0.6626574	0.1766114	408.21605053	0.0022292898	FALSE	0.0109961256	FALSE	FALSE	0.9945170239	0.9999846214	Insulin.signaling.pathway	Insulin signaling pathway
11828	1483	1961	47376.1789091681	0.57366692	102.13916	305.26216	fat	0.39143719	-0.26514374	-0.40375585	-17520.61	-4027.001	0.6609867	0.1762417	407.97498692	0.0055851536	FALSE	0.1721658311	FALSE	FALSE	0.9175181515	0.9999846214	Melanogenesis	Melanogenesis
11772	1412	2001	47359.9411864602	4.6374662	97.981801	307.18078	fat	1.9568717	-0.89441488	-0.27643442	-17261.85	-4026.733	0.6611497	0.1739904	409.8000472	0.0451909892	FALSE	16.409888539	TRUE	TRUE	0.000273299	0.0057392782	Leukocyte.transendothelial.migration	Leukocyte transendothelial migration
12297	1980	2084	47375.0007333769	5.9438943E-008	102.6748	305.37373	fat	0.32067859	-0.28730308	-0.15443572	-17030.6	-4026.824	0.6602131	0.1707888	408.0485300594	5.78904881875499E-010	FALSE	1.3503416223	FALSE	FALSE	0.5090694584	0.9999846214	Sensory.System	Sensory System
12240	1960	2164	47376.295491504	0.53332902	102.1253	305.58371	fat	0.56736915	-0.49072655	-0.14395814	-17073.76	-4026.295	0.6632521	0.1730619	408.24233902	0.0051951699	FALSE	0.0555834952	FALSE	FALSE	0.9725908901	0.9999846214	Neurotrophin.signaling.pathway	Neurotrophin signaling pathway
12077	1929	2170	47376.2686155564	0.18500378	102.4401	305.80955	fat	0.29450656	-0.22759303	-0.41416037	-17384.37	-4027.339	0.660493	0.1737746	408.43465378	0.0018027147	FALSE	0.0824594428	FALSE	FALSE	0.959608662	0.9999846214	Gastric.acid.secretion	Gastric acid secretion
11939	1481	2288	47374.7568367668	3.755626E-007	102.64832	305.47507	fat	0.42389935	-0.34973798	-0.3128119	-17200.43	-4026.954	0.6614502	0.1721926	408.1233903756	3.65873107933883E-009	FALSE	1.5942382324	FALSE	FALSE	0.450625295	0.9999846214	GnRH.signaling.pathway	GnRH signaling pathway
12069	1751	2454	47376.0763394572	1.1264947E-006	102.66119	305.53957	fat	0.75908238	-0.74473843	-0.13935219	-16109.18	-4025.626	0.6682621	0.1672161	408.2007611265	0.000000011	FALSE	0.274735542	FALSE	FALSE	0.8716495997	0.9999846214	Amino.Acid.Metabolism	Amino Acid Metabolism
12228	1956	2464	47375.5422484903	0.96477557	101.68625	305.51761	fat	0.49217975	-0.34031067	-0.2638808	-17357.43	-4027.373	0.6606253	0.1726267	408.16863557	0.0093985965	FALSE	0.8088265089	FALSE	FALSE	0.6673682714	0.9999846214	Long-term.potentiation	Long-term potentiation
12233	1957	2737	47376.3510159752	0.43634863	102.22648	305.57093	fat	0.40729382	-0.31097317	-0.42950342	-16936.9	-4027.798	0.6618871	0.168038	408.23375863	0.0042503079	FALSE	0.000059024	FALSE	FALSE	0.9999704884	0.9999846214	Long-term.depression	Long-term depression
11778	1414	2809	47370.1135216528	3.6414981	98.941497	307.46001	fat	1.856026	-1.0970923	0.014888219	-16484.46	-4026.174	0.6662483	0.1670842	410.0430051	0.0354980677	FALSE	6.2375533464	FALSE	FALSE	0.0442112201	0.5908226689	Chemokine.signaling.pathway	Chemokine signaling pathway
12085	1932	2837	47376.1938557387	0.19010841	102.45161	305.77294	fat	0.39200182	-0.34375193	-0.40891532	-16546.26	-4028.304	0.6629637	0.1651184	408.41465841	0.0018521554	FALSE	0.1572192605	FALSE	FALSE	0.9244007121	0.9999846214	Pancreatic.secretion	Pancreatic secretion
12055	1928	3008	47374.9681577906	8.0761471E-008	102.63273	305.76359	fat	0.3351055	-0.29828214	-0.37420861	-16683.43	-4028.741	0.6621068	0.1651641	408.3963200808	7.86897814531963E-010	FALSE	1.3829172086	FALSE	FALSE	0.5008450014	0.9999846214	Salivary.secretion	Salivary secretion
11886	1487	3170	47375.5952174505	1.1852773E-006	102.62744	305.80396	fat	0.37896286	-0.35334476	-0.33880477	-16402.21	-4027.64	0.6644958	0.1636466	408.4314011853	1.15493213736097E-008	FALSE	0.7558575487	FALSE	FALSE	0.6852793084	0.9999846214	Vascular.smooth.muscle.contraction	Vascular smooth muscle contraction
11917	1709	3434	47376.1430202113	0.9801366	101.73905	305.3572	fat	0.84898451	-0.62109966	-0.47337949	-16057.67	-4025.875	0.6666435	0.1608184	408.0763866	0.0095419038	FALSE	0.2080547879	FALSE	FALSE	0.9012006096	0.9999846214	Purine.metabolism	Purine metabolism
12123	1456	3572	47370.7474858216	5.4870531	97.441705	306.18168	fat	3.6385452	-2.3049839	-0.76151108	-14607.28	-4026.644	0.6721912	0.1497739	409.1104381	0.0533092325	TRUE	5.6035891776	FALSE	FALSE	0.0607010314	0.6863885862	Lipid.Metabolism	Lipid Metabolism
11895	1430	3867	47374.8644569772	2.1367599	100.59229	305.37163	fat	1.5208232	-1.1138255	-0.47467677	-14977.44	-4026.589	0.6730593	0.1531081	408.1006799	0.0207999578	FALSE	1.486618022	FALSE	FALSE	0.4755377495	0.9999846214	Carbohydrate.Metabolism	Carbohydrate Metabolism
11947	1713	3955	47375.6318379291	1.4209333	101.32715	305.25086	fat	0.98628816	-0.68442522	-0.5280156	-15613.38	-4026.027	0.6685704	0.1561156	407.9989433	0.0138292925	FALSE	0.7192370701	FALSE	FALSE	0.6979425159	0.9999846214	Nucleotide.Metabolism	Nucleotide Metabolism
11898	1488	4109	47375.2821153202	4.3745377E-007	102.61673	305.84562	fat	0.52867422	-0.48895659	-0.45405154	-15523.67	-4028.214	0.6680596	0.1540815	408.4623504375	4.26298682617484E-009	FALSE	1.068959679	FALSE	FALSE	0.5859740114	0.9999846214	Circulartory.System	Circulartory System
11999	1819	4356	47375.0069846441	2.2654836	100.44162	305.54796	fat	1.692755	-1.2638481	-0.44101601	-14891.55	-4026.564	0.6743069	0.1502379	408.2550636	0.0220577109	TRUE	1.3440903551	FALSE	FALSE	0.5106631123	0.9999846214	Glycan.Biosynthesis.and.Metabolism	Glycan Biosynthesis and Metabolism
12257	1967	4502	47373.3453898081	2.6834119	99.801853	306.67502	fat	1.5167512	-1.0852305	-0.13687673	-15251.02	-4027.261	0.6684012	0.1505391	409.1602849	0.0261833923	FALSE	3.0056851911	FALSE	FALSE	0.222496792	0.9999846214	Axon.guidance	Axon guidance
12245	1961	5563	47376.3115846412	1.1078021	101.54877	305.58029	fat	1.0432669	-0.88731555	-0.41150775	-14549.54	-4028.653	0.6739188	0.143666	408.2368621	0.0107913412	FALSE	0.039490358	FALSE	FALSE	0.9804484803	0.9999846214	Nervous.System	Nervous System
11849	1485	6001	47376.2694822489	0.64237387	101.99201	305.75057	fat	1.1872377	-1.0299463	-0.81140662	-13410.75	-4028.323	0.6803501	0.1331814	408.38495387	0.0062588564	FALSE	0.0815927503	FALSE	FALSE	0.9600245949	0.9999846214	Endocrine.System	Endocrine System
12261	1969	6147	47373.3103827024	3.3602554	99.295215	305.73658	fat	2.1143444	-1.5170801	-0.61073645	-13732.8	-4027.804	0.6774298	0.1346647	408.3920504	0.0327333301	FALSE	3.0406922968	FALSE	FALSE	0.2186361933	0.9999846214	Development	Development
12177	1944	6775	47376.1106847259	1.8140874	100.88332	305.31587	fat	1.7842851	-1.4495206	-0.93633577	-13185.61	-4029.564	0.6816854	0.1284094	408.0132774	0.0176643933	TRUE	0.2403902733	FALSE	FALSE	0.8867473829	0.9999846214	Digestive.System	Digestive System
11635	640	8274	47372.3000897323	5.0131904	97.820245	305.00781	fat	3.5132425	-2.5386499	-1.1576562	-11602.92	-4028.235	0.6933311	0.1100942	407.8412454	0.0487505876	FALSE	4.0509852669	FALSE	FALSE	0.1319288346	0.9999846214	Immune.System	Immune System
4633	1729	27	22874.2779021941	0.05383692	72.159434	21.899848	mas11	0.012772652	0.003098709	-0.004071992	-20578.72	-4025.513	0.651824	0.2001362	94.11311892	0.0007455267	FALSE	0.4160958221	FALSE	FALSE	0.5188916099	0.9269605763	Lysine.biosynthesis	Lysine biosynthesis
4709	1748	30	22874.5354683143	0.045028056	72.067705	21.942337	mas11	0.01765955	-0.010966352	-2.81362E-005	-20529.43	-4025.452	0.6521035	0.1989525	94.055070056	0.000624412	FALSE	0.1585297019	FALSE	FALSE	0.6905138074	0.9269605763	Phenylalanine,.tyrosine.and.tryptophan.biosynthesis	Phenylalanine, tyrosine and tryptophan biosynthesis
5093	1843	34	22874.5280894337	0.057311173	72.062835	21.93991	mas11	0.02512252	-0.014952109	-0.0004984811	-20503.26	-4025.452	0.6522172	0.1985379	94.060056173	0.0007946625	FALSE	0.1659085825	FALSE	FALSE	0.6837738768	0.9269605763	Ubiquinone.and.other.terpenoid-quinone.biosynthesis	Ubiquinone and other terpenoid-quinone biosynthesis
4782	1764	37	22874.6341527058	0.000000086	72.109281	21.942251	mas11	0.017840211	-0.0094768602	-0.0005454549	-20505.8	-4025.475	0.6517235	0.1996941	94.051532086	1.19219799040166E-009	FALSE	0.0598453104	FALSE	FALSE	0.8067406009	0.9269605763	Cyanoamino.acid.metabolism	Cyanoamino acid metabolism
5334	1904	44	22873.8576109833	0.23233784	71.984229	21.918031	mas11	0.083712622	-0.023065362	-0.0037785467	-20515.47	-4025.465	0.6522844	0.2005794	94.13459784	0.0032172374	FALSE	0.8363870329	FALSE	FALSE	0.3604321298	0.9269605763	Caffeine.metabolism	Caffeine metabolism
4743	1757	60	22874.6890089777	0.016152524	72.09063	21.943939	mas11	0.019483224	-0.018668358	0.0005170935	-20483.12	-4025.458	0.6517865	0.1990241	94.050721524	0.0002240084	FALSE	0.0049890385	FALSE	FALSE	0.9436897455	0.9922357743	Taurine.and.hypotaurine.metabolism	Taurine and hypotaurine metabolism
3494	1441	62	22874.6111644928	8.592924E-010	72.106343	21.943059	mas11	0.044911385	-0.016630363	-0.0049277516	-20508.56	-4025.471	0.6519365	0.2005421	94.0494020009	1.19170154002923E-011	FALSE	0.0828335234	FALSE	FALSE	0.7734936088	0.9269605763	Fatty.acid.elongation.in.mitochondria	Fatty acid elongation in mitochondria
4682	1742	68	22874.6938679225	0.0054948005	72.102909	21.943219	mas11	0.026550319	-0.024518393	-0.0007404969	-20361.69	-4025.478	0.6524137	0.1986591	94.0516228005	7.62019433296886E-005	FALSE	0.0001300937	FALSE	FALSE	0.9908996357	0.9961758828	Phenylalanine.metabolism	Phenylalanine metabolism
5013	1824	74	22874.6512540351	1.0533359E-006	72.108592	21.942921	mas11	0.012789377	-0.010748968	-0.000594589	-20494.38	-4025.516	0.652164	0.2012077	94.0515140533	1.46076335066043E-008	FALSE	0.0427439811	FALSE	FALSE	0.8362080935	0.9269605763	Vitamin.B6.metabolism	Vitamin B6 metabolism
5059	1835	75	22874.5928608018	1.1982063E-007	72.113342	21.940272	mas11	0.047539579	-0.039470186	0.0029277457	-20423.79	-4025.459	0.652292	0.200685	94.0536141198	1.66155979570203E-009	FALSE	0.1011372144	FALSE	FALSE	0.7504691769	0.9269605763	Folate.biosynthesis	Folate biosynthesis
5040	1831	78	22873.8860037518	0.12920355	72.077277	21.904684	mas11	0.035399541	-0.007246456	-0.0041544844	-20366.44	-4025.491	0.6520829	0.1972071	94.11116455	0.0017893622	FALSE	0.8079942644	FALSE	FALSE	0.3687139122	0.9269605763	Biotin.metabolism	Biotin metabolism
5390	1917	78	22874.5331059115	0.046720316	71.998823	21.965502	mas11	0.014439926	-0.01713715	0.0026775281	-20424.5	-4025.509	0.6517588	0.1975832	94.011045316	0.0006484831	FALSE	0.1608921047	FALSE	FALSE	0.6883365025	0.9269605763	Butirosin.and.neomycin.biosynthesis	Butirosin and neomycin biosynthesis
3498	1443	80	22872.2234332461	0.33495325	71.645724	22.005291	mas11	0.11247326	-0.054856256	0.0055795897	-20455.38	-4025.399	0.6523764	0.2007441	93.98596825	0.0046533773	FALSE	2.4705647701	FALSE	TRUE	0.1159962383	0.807344043	Synthesis.and.degradation.of.ketone.bodies	Synthesis and degradation of ketone bodies
4928	1806	91	22872.0777194037	0.44736676	71.667859	21.957267	mas11	0.15321656	-0.057419784	-0.0010439937	-20351.22	-4025.494	0.6523758	0.1999982	94.07249276	0.0062034994	FALSE	2.6162786125	TRUE	TRUE	0.1057722383	0.807344043	Glycosphingolipid.biosynthesis.-.globo.series	Glycosphingolipid biosynthesis - globo series
3507	1444	93	22874.6449302454	2.8720256E-007	72.112219	21.941458	mas11	0.038769696	-0.038267753	0.00087603	-20200.47	-4025.517	0.6525483	0.1983498	94.0536772872	0.000000004	FALSE	0.0490677708	FALSE	FALSE	0.8246934344	0.9269605763	Steroid.biosynthesis	Steroid biosynthesis
3476	1421	98	22870.2806003022	0.5410081	71.095341	22.128534	mas11	0.15163897	-0.079464824	0.0099419337	-20294.36	-4025.437	0.652487	0.1982322	93.7648831	0.0075521451	FALSE	4.413397714	TRUE	TRUE	0.0356577516	0.4765172255	Ascorbate.and.aldarate.metabolism	Ascorbate and aldarate metabolism
3445	1418	113	22872.9669011347	0.32806646	71.426143	22.082989	mas11	0.10413957	-0.086032486	0.013738888	-20248.09	-4025.401	0.6520649	0.1982409	93.83719846	0.0045720866	FALSE	1.7270968815	FALSE	FALSE	0.1887820776	0.9269605763	Pentose.and.glucuronate.interconversions	Pentose and glucuronate interconversions
3651	1484	121	22874.6270843798	0.055619209	72.064591	21.939611	mas11	0.039692945	-0.026571285	-0.0019149595	-20222.93	-4025.414	0.6525084	0.1988201	94.059821209	0.0007712014	FALSE	0.0669136364	FALSE	FALSE	0.7958846966	0.9269605763	Renin-angiotensin.system	Renin-angiotensin system
5426	1927	122	22874.2683956821	0.12483212	71.908653	21.970555	mas11	0.044943699	-0.034683963	0.0021619497	-20270.44	-4025.506	0.6523341	0.1976764	94.00404012	0.0017329735	FALSE	0.4256023341	FALSE	FALSE	0.5141547435	0.9269605763	Biosynthesis.of.Other.Secondary.Metabolites	Biosynthesis of Other Secondary Metabolites
5007	1823	125	22874.2833469566	0.11405437	72.029511	21.931793	mas11	0.041922696	-0.018636669	-0.0026569371	-20230.14	-4025.39	0.6528475	0.1982858	94.07535837	0.0015809361	FALSE	0.4106510596	FALSE	FALSE	0.5216392381	0.9269605763	Riboflavin.metabolism	Riboflavin metabolism
5112	1847	134	22874.5324783346	2.5835835E-008	72.114433	21.938888	mas11	0.035792899	-0.028610947	0.0018760741	-20303.56	-4025.383	0.6520304	0.198033	94.0533210258	3.58261639396707E-010	FALSE	0.1615196816	FALSE	FALSE	0.6877612197	0.9269605763	Terpenoid.backbone.biosynthesis	Terpenoid backbone biosynthesis
5252	1883	134	22874.5324786031	2.5279648E-008	72.114433	21.938888	mas11	0.035792898	-0.028610947	0.0018760741	-20303.56	-4025.383	0.6520304	0.198033	94.0533210253	3.50549077895936E-010	FALSE	0.1615194131	FALSE	FALSE	0.6877614656	0.9269605763	Metabolism.of.Terpenoids.and.Polyketides	Metabolism of Terpenoids and Polyketides
3486	1440	137	22874.5472186848	3.6761238E-007	72.10512	21.943458	mas11	0.013346605	-0.0068711726	-0.0018674871	-20269.78	-4025.59	0.6521374	0.1967743	94.0485783676	5.09828397935969E-009	FALSE	0.1467793314	FALSE	FALSE	0.7016323422	0.9269605763	Fatty.acid.biosynthesis	Fatty acid biosynthesis
4672	1738	139	22874.6550013984	7.5166424E-007	72.108817	21.943095	mas11	0.051186932	-0.048038952	-0.0016040298	-20127.38	-4025.554	0.6527773	0.1977549	94.0519127517	1.04240266785216E-008	FALSE	0.0389966178	FALSE	FALSE	0.8434553635	0.9269605763	Histidine.metabolism	Histidine metabolism
4963	1802	157	22871.1326637375	0.63760338	71.490455	21.950329	mas11	0.22169776	-0.10220496	0.0002625449	-20061.31	-4025.499	0.6532613	0.1972434	94.07838738	0.00883988	TRUE	3.5613342787	TRUE	TRUE	0.0591401833	0.5721202275	Glycosylphosphatidylinositol(GPI)-anchor.biosynthesis	Glycosylphosphatidylinositol(GPI)-anchor biosynthesis
5527	1952	157	22872.7617451735	0.436213	71.609052	21.965619	mas11	0.1447638	-0.086648137	0.0011960132	-20055.54	-4025.534	0.6531134	0.1974747	94.010884	0.0060547074	FALSE	1.9322528427	FALSE	FALSE	0.1645121832	0.9269605763	Collecting.duct.acid.secretion	Collecting duct acid secretion
4901	1796	167	22874.6588521458	3.8112633E-007	72.101362	21.94544	mas11	0.02484089	-0.018426398	-0.0022743733	-20173.34	-4025.455	0.6527466	0.1978261	94.0468023811	5.28597959058491E-009	FALSE	0.0351458704	FALSE	FALSE	0.8512903251	0.9269605763	Glycosaminoglycan.biosynthesis.-.keratan.sulfate	Glycosaminoglycan biosynthesis - keratan sulfate
4623	1726	171	22874.6497710741	0.05450715	72.031896	21.951693	mas11	0.032753152	-0.034566051	0.0030116189	-20199.92	-4025.47	0.6526069	0.1983583	94.03809615	0.0007561364	FALSE	0.0442269421	FALSE	FALSE	0.8334319542	0.9269605763	Valine,.leucine.and.isoleucine.biosynthesis	Valine, leucine and isoleucine biosynthesis
3516	1445	173	22874.6294596319	5.7347844E-007	72.110053	21.941879	mas11	0.043696518	-0.039429087	-0.0002945116	-20076.51	-4025.476	0.6526865	0.196783	94.0519325735	0.000000008	FALSE	0.0645383843	FALSE	FALSE	0.7994615196	0.9269605763	Primary.bile.acid.biosynthesis	Primary bile acid biosynthesis
4756	1761	175	22874.6694651162	9.0217655E-007	72.106305	21.943925	mas11	0.052849639	-0.048155526	-0.0019820797	-20080.02	-4025.509	0.6521311	0.1955832	94.0502309022	1.25117566170141E-008	FALSE	0.0245329	FALSE	FALSE	0.8755366009	0.9463520613	Selenocompound.metabolism	Selenocompound metabolism
4985	1818	181	22874.6135784292	0.075524513	72.003337	21.954567	mas11	0.050070023	-0.051833318	0.0040313169	-20095.89	-4025.448	0.6527989	0.1981844	94.033428513	0.0010478039	FALSE	0.080419587	FALSE	FALSE	0.7767296029	0.9269605763	Other.glycan.degradation	Other glycan degradation
5071	1838	181	22871.2181710517	0.65279721	71.332338	22.01641	mas11	0.22213699	-0.098219074	0.0025351779	-20066.52	-4025.449	0.6528968	0.1972235	94.00154521	0.0090685002	FALSE	3.4758269645	TRUE	TRUE	0.0622715894	0.5721202275	One.carbon.pool.by.folate	One carbon pool by folate
3436	1417	182	22863.0879254455	1.7009365	70.799674	21.945567	mas11	0.65697915	-0.15124376	-0.0054267806	-20058.08	-4025.37	0.6529626	0.1986733	94.4461775	0.0234609955	FALSE	11.6060725707	TRUE	TRUE	0.0006573682	0.0404088772	Pentose.phosphate.pathway	Pentose phosphate pathway
5611	1972	184	22874.4601435671	0.12277067	71.95701	21.954196	mas11	0.062527968	-0.049926791	0.0010596126	-20106.1	-4025.486	0.6531783	0.1995138	94.03397667	0.0017032609	FALSE	0.2338544491	FALSE	FALSE	0.6286804246	0.9269605763	Phototransduction	Phototransduction
5509	1949	187	22850.5776190159	1.5816763	69.504913	22.298652	mas11	0.53016297	-0.14370905	0.0046858968	-20057.24	-4025.466	0.6525666	0.196755	93.3852413	0.0222499956	FALSE	24.1163790003	TRUE	TRUE	9.06856751248242E-007	0.0001333079	Proximal.tubule.bicarbonate.reclamation	Proximal tubule bicarbonate reclamation
5079	1840	194	22869.6729790908	0.80103422	70.915029	22.112974	mas11	0.25470532	-0.12731793	0.010365205	-19984.2	-4025.494	0.6527421	0.1957572	93.82903722	0.011169523	FALSE	5.0210189254	TRUE	TRUE	0.0250414293	0.4090100123	Porphyrin.and.chlorophyll.metabolism	Porphyrin and chlorophyll metabolism
5011	1822	204	22874.2742780473	6.0106373E-008	72.107935	21.938483	mas11	0.029636603	-0.0081247192	-0.0022421265	-20429.5	-4025.368	0.6514457	0.1982441	94.0464180601	8.335611462164E-010	FALSE	0.4197199689	FALSE	FALSE	0.5170768074	0.9269605763	Thiamine.metabolism	Thiamine metabolism
3543	1454	205	22874.0485278103	0.17443365	71.945317	21.936152	mas11	0.058927993	-0.033030271	-0.0023887046	-20001.52	-4025.564	0.6525485	0.1960558	94.05590265	0.0024186668	FALSE	0.6454702059	FALSE	FALSE	0.42173687	0.9269605763	alpha-Linolenic.acid.metabolism	alpha-Linolenic acid metabolism
3479	1437	214	22874.5097993379	2.7847061E-008	72.116785	21.938116	mas11	0.068015195	-0.059842366	0.0022958373	-19890.27	-4025.468	0.6537681	0.1955628	94.0549010278	3.86138414091077E-010	FALSE	0.1841986783	FALSE	FALSE	0.6677895188	0.9269605763	Nitrogen.metabolism	Nitrogen metabolism
4680	1741	217	22874.6939750449	0.023637236	72.084836	21.943179	mas11	0.047941411	-0.04235733	-0.0011655055	-19914.94	-4025.448	0.653623	0.1970919	94.051652236	0.0003278011	FALSE	2.29713004955556E-005	FALSE	FALSE	0.9961758828	0.9961758828	Tyrosine.metabolism	Tyrosine metabolism
4595	1719	218	22874.2195768552	0.21967741	71.940656	21.926191	mas11	0.11080318	-0.065037484	-0.0055102409	-19855.25	-4025.436	0.6535974	0.1959164	94.08652441	0.0030442959	FALSE	0.474421161	FALSE	FALSE	0.4909602282	0.9269605763	Glycine,.serine.and.threonine.metabolism	Glycine, serine and threonine metabolism
4982	1804	221	22874.5123217974	1.0280155E-008	72.115394	21.93907	mas11	0.06978067	-0.060804065	0.0004554224	-19875.18	-4025.549	0.6537726	0.1961562	94.0544640103	1.42551464095649E-010	FALSE	0.1816762188	FALSE	FALSE	0.6699366645	0.9269605763	Glycosphingolipid.biosynthesis.-.lacto.and.neolacto.series	Glycosphingolipid biosynthesis - lacto and neolacto series
3362	1425	226	22874.6932875982	0.031716332	72.078067	21.942732	mas11	0.033025124	-0.025642779	-0.0017529711	-20074.86	-4025.51	0.6517592	0.196765	94.052515332	0.000439834	FALSE	0.000710418	FALSE	FALSE	0.9787359678	0.9922357743	Glyoxylate.and.dicarboxylate.metabolism	Glyoxylate and dicarboxylate metabolism
3717	1438	227	22874.5874061745	2.6078393E-007	72.118561	21.937955	mas11	0.052154684	-0.05356966	0.0029872984	-20071.84	-4025.423	0.6519863	0.1958813	94.0565162608	3.61604454444111E-009	FALSE	0.1065918417	FALSE	FALSE	0.7440581472	0.9269605763	Sulfur.metabolism	Sulfur metabolism
4981	1809	228	22874.5917292018	0.10451437	71.996138	21.946838	mas11	0.062828605	-0.050066882	0.0001567552	-19955.69	-4025.499	0.6527134	0.1958246	94.04749037	0.0014495621	FALSE	0.1022688144	FALSE	FALSE	0.7491237709	0.9269605763	Glycosphingolipid.biosynthesis.-.ganglio.series	Glycosphingolipid biosynthesis - ganglio series
4831	1774	231	22874.6544999182	6.8406692E-007	72.12033	21.938228	mas11	0.096774374	-0.11179834	0.0070865806	-19800.38	-4025.472	0.6530149	0.1958723	94.0585586841	9.48507741869141E-009	TRUE	0.039498098	FALSE	FALSE	0.8424651281	0.9269605763	Glutathione.metabolism	Glutathione metabolism
5073	1839	231	22874.1057268155	0.30085285	71.671182	22.000161	mas11	0.15663245	-0.14015281	0.011369142	-19775.59	-4025.401	0.6538772	0.1954241	93.97219585	0.0041801354	TRUE	0.5882712007	TRUE	FALSE	0.4430884144	0.9269605763	Retinol.metabolism	Retinol metabolism
3234	1305	242	22874.6932869884	0.020513615	72.088503	21.943027	mas11	0.05937018	-0.058176291	-0.0004962926	-19795	-4025.54	0.6538863	0.1953387	94.052043615	0.0002844806	FALSE	0.0007110278	FALSE	FALSE	0.9787268458	0.9922357743	Cytosolic.DNA-sensing.pathway	Cytosolic DNA-sensing pathway
12339	3434	242	22872.2874299651	0.70966518	71.129682	22.063986	mas11	0.26902403	-0.17877041	0.011929726	-19722.3	-4025.47	0.653783	0.1954491	93.90333318	0.0098785026	FALSE	2.4065680511	TRUE	TRUE	0.1208269996	0.807344043	Metabolism.of.xenobiotics.by.cytochrome.P450	Metabolism of xenobiotics by cytochrome P450
3544	1453	245	22874.5587361902	0.09391219	72.013727	21.942444	mas11	0.04605778	-0.034056722	-0.0014974693	-19873.34	-4025.575	0.6529344	0.1957917	94.05008319	0.0013023889	FALSE	0.135261826	FALSE	FALSE	0.7130375897	0.9269605763	Linoleic.acid.metabolism	Linoleic acid metabolism
4605	1722	246	22874.063444389	0.37633137	71.697458	21.974888	mas11	0.19835582	-0.12583814	0.0036489397	-20034.33	-4025.408	0.6527943	0.1978396	94.04867737	0.0052214733	FALSE	0.6305536272	FALSE	FALSE	0.4271523125	0.9269605763	Cysteine.and.methionine.metabolism	Cysteine and methionine metabolism
3514	1447	264	22871.9468518028	0.62561154	71.332333	22.003603	mas11	0.21303576	-0.1286799	0.0029041898	-19614.52	-4025.482	0.6543146	0.1949012	93.96154754	0.0086941274	FALSE	2.7471462134	TRUE	TRUE	0.0974281817	0.7956634838	Steroid.hormone.biosynthesis	Steroid hormone biosynthesis
3181	1361	268	22873.8423989229	0.5012151	71.732184	21.913511	mas11	0.24238508	-0.12804753	-0.009686465	-19647.13	-4025.468	0.6538244	0.1949637	94.1469101	0.0069388276	FALSE	0.8515990933	FALSE	FALSE	0.3561003553	0.9269605763	Antigen.processing.and.presentation	Antigen processing and presentation
3373	1413	268	22874.498891982	3.4812148E-009	72.124754	21.934962	mas11	0.11505791	-0.11727329	0.0083547683	-19764.44	-4025.46	0.6536227	0.1951487	94.0597160035	4.82665743280313E-011	FALSE	0.1951060342	FALSE	FALSE	0.6587004569	0.9269605763	Intestinal.immune.network.for.IgA.production	Intestinal immune network for IgA production
4912	1799	287	22874.5919814203	0.10101668	71.984788	21.950944	mas11	0.054592584	-0.047725846	0.0008520603	-19868.65	-4025.59	0.6523699	0.1947222	94.03674868	0.0014013394	FALSE	0.1020165959	FALSE	FALSE	0.7494229308	0.9269605763	Glycosaminoglycan.degradation	Glycosaminoglycan degradation
5027	1827	291	22870.4746318751	0.78433142	71.332014	21.951312	mas11	0.24950449	-0.10806435	-0.0041699114	-19753.84	-4025.527	0.6540905	0.1959872	94.06765742	0.0108759175	FALSE	4.2193661411	TRUE	TRUE	0.0399650877	0.4895723238	Nicotinate.and.nicotinamide.metabolism	Nicotinate and nicotinamide metabolism
3501	1442	293	22874.5681462635	0.17604808	71.88223	21.961986	mas11	0.14313263	-0.13866919	0.0058016329	-19657.24	-4025.605	0.6533244	0.1950544	94.02026408	0.0024431347	FALSE	0.1258517527	FALSE	FALSE	0.7227724646	0.9269605763	Fatty.acid.metabolism	Fatty acid metabolism
3426	1416	296	22874.3345711534	9.0388626E-008	72.12302	21.933837	mas11	0.09807936	-0.077676752	0.004058767	-19876.9	-4025.46	0.6523199	0.1955907	94.0568570904	1.253256254199E-009	FALSE	0.3594268628	FALSE	FALSE	0.5488247136	0.9269605763	Citrate.cycle.(TCA.cycle)	Citrate cycle (TCA cycle)
3466	1420	298	22874.6790595888	0.0068915489	72.111188	21.939156	mas11	0.050458373	-0.057785658	0.0031902907	-19801.47	-4025.405	0.6537273	0.1961411	94.0572355489	9.55592403889118E-005	FALSE	0.0149384274	FALSE	FALSE	0.9027225229	0.9615957309	Galactose.metabolism	Galactose metabolism
3385	1427	298	22873.5922268408	0.43711681	71.617748	21.974375	mas11	0.18372814	-0.11795953	0.0025065908	-19837.14	-4025.459	0.6530164	0.195926	94.02923981	0.0060664441	FALSE	1.1017711754	FALSE	FALSE	0.2938777337	0.9269605763	Butanoate.metabolism	Butanoate metabolism
4873	1787	302	22874.674633495	0.08210949	72.018348	21.947178	mas11	0.096413041	-0.091630262	0.0031676629	-19755.1	-4025.383	0.6539745	0.1957379	94.04763549	0.0011388207	FALSE	0.0193645212	FALSE	FALSE	0.8893265112	0.9542408551	Other.types.of.O-glycan.biosynthesis	Other types of O-glycan biosynthesis
3549	1455	304	22868.5668658304	0.95264265	70.947718	22.037799	mas11	0.29825061	-0.13642355	0.0033013669	-19687.73	-4025.449	0.6534762	0.194394	93.93815965	0.0132494836	FALSE	6.1271321858	TRUE	TRUE	0.0133122636	0.2795575353	Biosynthesis.of.unsaturated.fatty.acids	Biosynthesis of unsaturated fatty acids
12346	3435	307	22872.4940835454	0.78357201	71.105567	22.050399	mas11	0.31610331	-0.20960725	0.011769446	-19545.09	-4025.497	0.6543772	0.1947958	93.93953801	0.0108997273	FALSE	2.1999144708	TRUE	FALSE	0.1380183953	0.8453626715	Drug.metabolism.-.cytochrome.P450	Drug metabolism - cytochrome P450
3457	1419	319	22874.4825092128	7.4924795E-008	72.114459	21.939943	mas11	0.07504103	-0.06490428	-0.0023811874	-19613.91	-4025.748	0.6531471	0.1946319	94.0544020749	0.000000001	FALSE	0.2114888034	FALSE	FALSE	0.6456029895	0.9269605763	Fructose.and.mannose.metabolism	Fructose and mannose metabolism
4705	1745	337	22874.5900581796	4.8844307E-007	72.114724	21.939849	mas11	0.07989715	-0.078417959	0.0008221208	-19651.42	-4025.496	0.6541235	0.1949939	94.0545734884	6.77313923702609E-009	FALSE	0.1039398366	FALSE	FALSE	0.7471519437	0.9269605763	Tryptophan.metabolism	Tryptophan metabolism
4588	1716	339	22874.4558262071	2.0209852E-008	72.120719	21.936354	mas11	0.096213237	-0.087528163	0.0018766482	-19673.61	-4025.559	0.6538114	0.1947489	94.0570730202	2.80222552888536E-010	FALSE	0.2381718091	FALSE	FALSE	0.6255296598	0.9269605763	Alanine,.aspartate.and.glutamate.metabolism	Alanine, aspartate and glutamate metabolism
3415	1415	369	22870.7127763445	1.025074	70.867848	22.067175	mas11	0.39668429	-0.20469829	0.0050698901	-19538.01	-4025.4	0.6542093	0.1943389	93.960097	0.0142583438	FALSE	3.9812216717	TRUE	TRUE	0.0460101813	0.5202689736	Glycolysis.-.Gluconeogenesis	Glycolysis / Gluconeogenesis
5492	1941	370	22874.5242356374	2.5985529E-007	72.114192	21.939357	mas11	0.064229992	-0.059129541	-0.0001296715	-19731.56	-4025.503	0.6530708	0.1943736	94.0535492599	3.60338626637654E-009	FALSE	0.1697623788	FALSE	FALSE	0.6803230755	0.9269605763	Vitamin.digestion.and.absorption	Vitamin digestion and absorption
5569	1964	386	22874.3468241103	2.4415123E-009	72.1266	21.933809	mas11	0.074914881	-0.067858969	0.0010945354	-19580.73	-4025.727	0.6535811	0.1934956	94.0604090024	3.38503728155404E-011	FALSE	0.3471739059	FALSE	FALSE	0.5557172896	0.9269605763	Dorso-ventral.axis.formation	Dorso-ventral axis formation
4662	1735	390	22869.1296446782	0.81744485	71.37103	21.88454	mas11	0.24923227	-0.12022054	-0.0089342761	-19394.54	-4025.751	0.6544913	0.1933514	94.07301485	0.0113237584	FALSE	5.564353338	TRUE	TRUE	0.0183297792	0.3368096923	Arginine.and.proline.metabolism	Arginine and proline metabolism
5474	1940	436	22874.6914037161	0.036967906	72.074985	21.941856	mas11	0.065927643	-0.06876582	0.0018246819	-19473.81	-4025.533	0.6543497	0.1930944	94.053808906	0.000512646	TRUE	0.0025943001	FALSE	FALSE	0.9593778956	0.9922357743	Fat.digestion.and.absorption	Fat digestion and absorption
3227	1252	438	22874.649031129	4.6377143E-007	72.139116	21.931579	mas11	0.087335902	-0.11281963	0.008925052	-19402.01	-4025.558	0.6549869	0.1931947	94.0706954638	6.42884821347802E-009	FALSE	0.0449668872	FALSE	FALSE	0.8320649278	0.9269605763	NOD-like.receptor.signaling.pathway	NOD-like receptor signaling pathway
4647	1732	450	22874.518568746	1.7077105E-007	72.092837	21.946899	mas11	0.1246853	-0.088038959	-0.0095372804	-19460.45	-4025.427	0.6545168	0.1936451	94.0397361708	2.36876584001658E-009	FALSE	0.1754292702	FALSE	FALSE	0.6753310412	0.9269605763	Lysine.degradation	Lysine degradation
3533	1450	456	22874.3987964382	0.22184104	71.916504	21.931791	mas11	0.12665489	-0.08598566	-0.0061903412	-19322.88	-4025.573	0.6545319	0.191758	94.07013604	0.0030752167	FALSE	0.295201578	FALSE	FALSE	0.5869063569	0.9269605763	Ether.lipid.metabolism	Ether lipid metabolism
3540	1452	471	22874.557461096	0.15984492	71.959843	21.93961	mas11	0.10374593	-0.075484659	-0.0038637469	-19394.54	-4025.483	0.6544145	0.1930787	94.05929792	0.002216384	FALSE	0.1365369202	FALSE	FALSE	0.7117483468	0.9269605763	Arachidonic.acid.metabolism	Arachidonic acid metabolism
3236	1279	477	22874.4382560859	3.6896021E-008	72.135298	21.931302	mas11	0.10763025	-0.11543907	0.005692796	-19265.84	-4025.681	0.6556242	0.1925328	94.0666000369	5.11483587149363E-010	FALSE	0.2557419303	FALSE	FALSE	0.6130607149	0.9269605763	RIG-I-like.receptor.signaling.pathway	RIG-I-like receptor signaling pathway
3361	1423	479	22874.6931632843	0.062193872	72.043252	21.94425	mas11	0.087798183	-0.094818799	0.0034688442	-19353.67	-4025.655	0.6546539	0.1928345	94.049695872	0.0008625406	FALSE	0.0008347319	FALSE	FALSE	0.9769509436	0.9922357743	Amino.sugar.and.nucleotide.sugar.metabolism	Amino sugar and nucleotide sugar metabolism
5031	1828	512	22873.770166097	0.46049654	71.744791	21.9221	mas11	0.18141862	-0.085685878	-0.0073585081	-19663.41	-4025.591	0.6529026	0.193374	94.12738754	0.0063776014	FALSE	0.9238319192	FALSE	FALSE	0.3364708429	0.9269605763	Pantothenate.and.CoA.biosynthesis	Pantothenate and CoA biosynthesis
4747	1754	514	22873.9866408852	0.43814384	71.727137	21.934405	mas11	0.18979975	-0.10627784	-0.0047562134	-19606.11	-4025.616	0.6529864	0.1930464	94.09968584	0.0060713938	FALSE	0.707357131	FALSE	FALSE	0.400322579	0.9269605763	beta-Alanine.metabolism	beta-Alanine metabolism
4889	1790	514	22874.3201542413	4.7419882E-008	72.122847	21.934607	mas11	0.1409973	-0.12292365	-6.465074E-005	-19387.3	-4025.692	0.6539964	0.1911614	94.0574540474	6.57487660863166E-010	FALSE	0.3738437749	FALSE	FALSE	0.5409165003	0.9269605763	Glycosaminoglycan.biosynthesis.-.chondroitin.sulfate	Glycosaminoglycan biosynthesis - chondroitin sulfate
3625	1480	519	22868.0908646958	1.2092536	70.449461	22.105988	mas11	0.39228772	-0.23114661	0.0077493797	-19049.3	-4025.712	0.6547308	0.1904422	93.7647026	0.0168751785	FALSE	6.6031333204	TRUE	TRUE	0.0101799468	0.2494086969	PPAR.signaling.pathway	PPAR signaling pathway
3353	1422	540	22873.0705446003	0.5624339	71.463814	21.991111	mas11	0.22734301	-0.14678679	0.0054054204	-19378.36	-4025.196	0.6545991	0.1925464	94.0173589	0.0078087352	FALSE	1.6234534159	FALSE	FALSE	0.2026109296	0.9269605763	Starch.and.sucrose.metabolism	Starch and sucrose metabolism
3407	1431	540	22874.1936059722	0.30864741	71.704414	21.972657	mas11	0.1664038	-0.15466156	0.0048589528	-18865.75	-4025.861	0.6554045	0.1895246	93.98571841	0.0042859921	FALSE	0.500392044	FALSE	FALSE	0.4793279121	0.9269605763	Oxidative.phosphorylation	Oxidative phosphorylation
5638	1981	549	22874.6320246537	0.12659777	71.946724	21.956303	mas11	0.084107273	-0.086018634	0.0050686467	-19362.88	-4025.586	0.653848	0.1910252	94.02962477	0.0017565136	FALSE	0.0619733625	FALSE	FALSE	0.803403715	0.9269605763	Circadian.rhythm.-.mammal	Circadian rhythm - mammal
5661	1987	549	22874.6320246537	0.12659777	71.946724	21.956303	mas11	0.084107273	-0.086018634	0.0050686467	-19362.88	-4025.586	0.653848	0.1910252	94.02962477	0.0017565136	FALSE	0.0619733625	FALSE	FALSE	0.803403715	0.9269605763	Environment.Adaptation	Environment Adaptation
3537	1451	557	22873.9863013958	2.3704787E-006	72.118389	21.932821	mas11	0.19023986	-0.12003346	-0.0068218196	-19186.96	-4025.721	0.6550491	0.1910375	94.0512123705	3.28692675329187E-008	FALSE	0.7076966204	FALSE	FALSE	0.4002095402	0.9269605763	Sphingolipid.metabolism	Sphingolipid metabolism
3219	1249	559	22873.861205037	0.47610117	71.692851	21.923536	mas11	0.25502842	-0.16627314	-0.0099092075	-18929.42	-4025.542	0.6555261	0.1902182	94.09248817	0.0065970359	FALSE	0.8327929792	FALSE	FALSE	0.3614661513	0.9269605763	Hematopoietic.cell.lineage	Hematopoietic cell lineage
5513	1947	565	22874.3434927373	4.4727074E-008	72.098206	21.943565	mas11	0.12897633	-0.089915958	-0.0090084871	-19262.19	-4025.573	0.6550646	0.1924319	94.0417710447	6.20363202549769E-010	FALSE	0.3505052789	FALSE	FALSE	0.5538272432	0.9269605763	Vasopressin-regulated.water.reabsorption	Vasopressin-regulated water reabsorption
5466	1936	578	22874.6563140042	0.13480473	71.957975	21.949476	mas11	0.12411468	-0.11771321	0.0029696629	-19283.81	-4025.523	0.6543318	0.1918905	94.04225573	0.0018698784	FALSE	0.037684012	FALSE	FALSE	0.8460790225	0.9269605763	Carbohydrate.digestion.and.absorption	Carbohydrate digestion and absorption
12360	3436	594	22874.0425039821	0.49221626	71.693669	21.93089	mas11	0.23342903	-0.1350905	-0.0051681349	-19382.29	-4025.529	0.6542976	0.1921914	94.11677526	0.0068187328	FALSE	0.6514940341	FALSE	FALSE	0.4195790294	0.9269605763	Drug.metabolism.-.other.enzymes	Drug metabolism - other enzymes
3381	1426	608	22874.5602129083	0.20420007	71.89763	21.946553	mas11	0.12531464	-0.10140583	-0.0001889013	-19312.89	-4025.648	0.6544116	0.1909506	94.04838307	0.0028321066	FALSE	0.1337851079	FALSE	FALSE	0.7145393445	0.9269605763	Propanoate.metabolism	Propanoate metabolism
3363	1424	620	22874.5335450976	0.23553019	71.85562	21.951318	mas11	0.15164006	-0.12597307	0.0013143367	-19281.15	-4025.558	0.6549802	0.1910615	94.04246819	0.0032671166	FALSE	0.1604529186	FALSE	FALSE	0.6887398676	0.9269605763	Pyruvate.metabolism	Pyruvate metabolism
4632	1725	631	22874.5443844183	6.3663141E-007	72.124512	21.935914	mas11	0.09307937	-0.095599137	0.0012688243	-19228.18	-4025.536	0.6551075	0.1919438	94.0604266366	8.82683829293095E-009	FALSE	0.1496135979	FALSE	FALSE	0.6989048917	0.9269605763	Valine,.leucine.and.isoleucine.degradation	Valine, leucine and isoleucine degradation
4834	1780	641	22874.276079983	1.6141848E-008	72.112425	21.937747	mas11	0.11270253	-0.091725928	-0.0030700419	-18982.9	-4025.592	0.656075	0.1893291	94.0501720161	2.23842812058903E-010	FALSE	0.4179180332	FALSE	FALSE	0.5179777375	0.9269605763	N-Glycan.biosynthesis	N-Glycan biosynthesis
3218	1250	666	22867.8949740187	1.1626123	71.030575	21.913089	mas11	0.36312129	-0.1596895	-0.010076345	-18951.34	-4025.483	0.6563436	0.1898375	94.1062763	0.016104183	FALSE	6.7990239975	TRUE	TRUE	0.0091207718	0.2494086969	Complement.and.coagulation.cascades	Complement and coagulation cascades
5511	1948	776	22873.6121823885	0.51240253	71.637247	21.921821	mas11	0.2081527	-0.1201553	-0.012183204	-18959.14	-4026.184	0.6562373	0.1894979	94.07147053	0.0071019407	FALSE	1.0818156277	FALSE	FALSE	0.2982917425	0.9269605763	Aldosterone-regulated.sodium.reabsorption	Aldosterone-regulated sodium reabsorption
5637	1977	799	22874.4097247776	5.6867925E-007	72.129491	21.936397	mas11	0.05579737	-0.05744222	-0.0017300711	-19216.75	-4026.357	0.6530363	0.1880037	94.0658885687	7.88414333211434E-009	FALSE	0.2842732386	FALSE	FALSE	0.5939139658	0.9269605763	Taste.transduction	Taste transduction
3628	1479	814	22874.2931950698	1.1212234E-008	72.160178	21.92059	mas11	0.16993962	-0.18906223	0.011588462	-18652.97	-4025.784	0.6564628	0.1872396	94.0807680112	1.5537979962103E-010	FALSE	0.4008029464	FALSE	FALSE	0.5266748731	0.9269605763	Adipocytokine.signaling.pathway	Adipocytokine signaling pathway
3226	1251	834	22874.3952121225	8.6616838E-008	72.127898	21.932758	mas11	0.21726208	-0.21210835	0.0035470819	-18671.81	-4025.535	0.6575853	0.1882367	94.0606560866	1.2008784436777E-009	FALSE	0.2987858937	FALSE	FALSE	0.5846445593	0.9269605763	Toll-like.receptor.signaling.pathway	Toll-like receptor signaling pathway
12370	3437	860	22874.002508969	0.66813476	71.495282	21.941904	mas11	0.36753235	-0.24364447	-0.0039563292	-18717.52	-4025.526	0.6565622	0.1879526	94.10532076	0.0092586353	FALSE	0.6914890472	FALSE	FALSE	0.4056583619	0.9269605763	Xenobiotics.Biodegration.and.Metabolism	Xenobiotics Biodegration and Metabolism
3525	1448	969	22872.378199829	0.67163447	71.472896	21.923318	mas11	0.228253	-0.12946169	-0.0080862699	-18569.33	-4025.844	0.6562153	0.1855462	94.06784847	0.0093095688	TRUE	2.3157981872	FALSE	FALSE	0.128065547	0.8185058874	Glycerolipid.metabolism	Glycerolipid metabolism
4826	1777	978	22874.5773926026	0.33336517	71.790588	21.940556	mas11	0.28607142	-0.22494161	-0.0062079646	-18510.15	-4025.628	0.6559155	0.1852676	94.06450917	0.0046221145	TRUE	0.1166054136	FALSE	FALSE	0.7327457599	0.9269605763	Metabolism.of.Other.Amino.Acids	Metabolism of Other Amino Acids
3484	1439	981	22874.6926801079	0.09367203	72.020557	21.94115	mas11	0.20091793	-0.22143006	0.0081128762	-18049.7	-4025.817	0.6582836	0.1830829	94.05537903	0.0012989396	FALSE	0.0013179083	FALSE	FALSE	0.9710407525	0.9922357743	Energy.Metabolism	Energy Metabolism
4566	1710	1007	22874.2090493904	0.64909572	71.599202	21.905522	mas11	0.39860197	-0.24795149	-0.017483355	-18378.77	-4025.637	0.6576754	0.1851881	94.15381972	0.0089842355	FALSE	0.4849486258	FALSE	FALSE	0.4861893018	0.9269605763	Pyrimidine.metabolism	Pyrimidine metabolism
3441	1409	1023	22874.5319482619	8.1058797E-007	72.114098	21.939238	mas11	0.18885527	-0.18337084	-0.0013625508	-18454.08	-4025.518	0.6577664	0.1851772	94.0533368106	1.12403535975546E-008	FALSE	0.1620497543	FALSE	FALSE	0.6872763268	0.9269605763	B.cell.receptor.signaling.pathway	B cell receptor signaling pathway
4897	1793	1075	22874.2274663451	1.4008236E-007	72.142265	21.927828	mas11	0.11116263	-0.11044044	-0.0001031257	-18869.21	-4026.002	0.6549405	0.1867633	94.0700931401	1.94175161714142E-009	FALSE	0.4665316711	FALSE	FALSE	0.4945871041	0.9269605763	Glycosaminoglycan.biosynthesis.-.heparan.sulfate	Glycosaminoglycan biosynthesis - heparan sulfate
5475	1937	1100	22874.1048674283	0.54195473	71.593969	21.933445	mas11	0.30102466	-0.21635192	-0.0087065121	-18152.85	-4025.903	0.6586103	0.182975	94.06936873	0.0075129658	FALSE	0.5891305879	FALSE	FALSE	0.442755512	0.9269605763	Protein.digestion.and.absorption	Protein digestion and absorption
4863	1786	1122	22874.4552184874	0.34112681	71.791373	21.935813	mas11	0.18921878	-0.13041392	-0.0078293994	-18816.16	-4025.757	0.6562769	0.1861688	94.06831281	0.0047291694	FALSE	0.2387795288	FALSE	FALSE	0.6250889962	0.9269605763	Mucin.type.O-Glycan.biosynthesis	Mucin type O-Glycan biosynthesis
3451	1410	1127	22874.3915438987	2.9356855E-007	72.110085	21.940668	mas11	0.1844339	-0.16726066	-0.0061548967	-18371.73	-4025.865	0.6577569	0.1847355	94.0507532936	4.07111638829504E-009	FALSE	0.3024541175	FALSE	FALSE	0.5823479843	0.9269605763	Fc.epsilon.RI.signaling.pathway	Fc epsilon RI signaling pathway
3648	1486	1166	22874.6221041565	0.21331764	71.858044	21.956282	mas11	0.11951519	-0.11264263	0.0029939194	-18406.59	-4026.087	0.6567135	0.182414	94.02764364	0.0029598114	FALSE	0.0718938597	FALSE	FALSE	0.7885990207	0.9269605763	Cardiac.muscle.contraction	Cardiac muscle contraction
5623	1976	1192	22873.3410852652	1.3343479E-006	72.161968	21.910379	mas11	0.21864899	-0.17715742	0.0029841305	-17980.01	-4025.894	0.657467	0.1811834	94.0723483343	1.84910128189208E-008	FALSE	1.352912751	FALSE	FALSE	0.2447695505	0.9269605763	Olfactory.transduction	Olfactory transduction
3388	1429	1214	22874.2500930764	0.42424617	71.680938	21.941269	mas11	0.20031263	-0.13912423	-0.0080584276	-18412.53	-4026.507	0.6576456	0.1838185	94.04645317	0.0058837125	FALSE	0.4439049398	FALSE	FALSE	0.505243704	0.9269605763	Inositol.phosphate.metabolism	Inositol phosphate metabolism
5452	1933	1259	22866.8062589963	1.7995912	69.680097	22.203768	mas11	0.61089485	-0.3657428	0.015300146	-18076.24	-4025.612	0.6586804	0.1819402	93.6834562	0.0251762598	FALSE	7.8877390199	TRUE	TRUE	0.0049771045	0.1829085902	Bile.secretion	Bile secretion
3526	1449	1264	22871.5610650785	0.90038993	71.349987	21.880306	mas11	0.31075605	-0.16358345	-0.016770548	-17966.62	-4025.951	0.6585715	0.1808348	94.13068293	0.0124620793	FALSE	3.1329329377	FALSE	TRUE	0.0767255908	0.6634506965	Glycerophospholipid.metabolism	Glycerophospholipid metabolism
3099	1358	1378	22874.5548990753	1.5862966E-006	72.047697	21.967001	mas11	0.2312311	-0.17688105	-0.025202575	-17937.02	-4026.134	0.6596546	0.1813231	94.0146995863	0.000000022	FALSE	0.1390989409	FALSE	FALSE	0.7091784351	0.9269605763	Natural.killer.cell.mediated.cytotoxicity	Natural killer cell mediated cytotoxicity
3194	1364	1488	22873.8314638471	3.8420256E-009	72.12776	21.925794	mas11	0.33785435	-0.28762252	-0.0016229673	-17716.69	-4025.398	0.6614773	0.1797455	94.0535540038	5.32669474248936E-011	FALSE	0.8625341691	FALSE	FALSE	0.3530304928	0.9269605763	T.cell.receptor.signaling.pathway	T cell receptor signaling pathway
5588	1968	1494	22874.61577633	0.013860247	72.098513	21.941729	mas11	0.26299417	-0.25945675	-0.0041910453	-17641.91	-4025.78	0.6611143	0.1790865	94.054102247	0.0001922035	FALSE	0.0782216862	FALSE	FALSE	0.7797219488	0.9269605763	Osteoclast.differentiation	Osteoclast differentiation
3653	1482	1606	22873.9275360277	1.2692395E-008	72.174091	21.91274	mas11	0.20570311	-0.21202423	0.005639698	-17780.07	-4026.015	0.6598033	0.1787199	94.0868310127	1.75858051302204E-010	FALSE	0.7664619885	FALSE	FALSE	0.3813137948	0.9269605763	Progesterone-mediated.oocyte.maturation	Progesterone-mediated oocyte maturation
5531	1953	1639	22863.5091294206	2.603412	69.238365	22.06995	mas11	0.88388417	-0.4595298	-0.0058882566	-17446.3	-4026.295	0.6617012	0.1779046	93.911727	0.0362381348	FALSE	11.1848685956	TRUE	TRUE	0.000824671	0.0404088772	Excretory.System	Excretory System
3461	1411	1683	22873.892989055	3.7057326E-008	72.07845	21.947818	mas11	0.31486957	-0.23440322	-0.022740406	-17611.83	-4026.066	0.6609425	0.1775909	94.0262680371	5.14124901145182E-010	FALSE	0.8010089612	FALSE	FALSE	0.3707918778	0.9269605763	Fc.gamma.R-mediated.phagocytosis	Fc gamma R-mediated phagocytosis
5095	1844	1796	22869.9353714397	2.1602892	70.046878	21.977842	mas11	0.92114589	-0.52879917	-0.0068374176	-17266.55	-4025.55	0.6626754	0.1762012	94.1850092	0.0299179331	TRUE	4.7586265765	TRUE	TRUE	0.0291518006	0.4285314693	Metabolism.of.Cofactors.and.Vitamins	Metabolism of Cofactors and Vitamins
3622	1478	1843	22874.4195707096	0.56966896	71.463051	21.975126	mas11	0.42657699	-0.38263671	0.0092608158	-17391.53	-4025.626	0.6626574	0.1766114	94.00784596	0.0079084749	FALSE	0.2744273066	FALSE	FALSE	0.600377241	0.9269605763	Insulin.signaling.pathway	Insulin signaling pathway
3650	1483	1961	22873.0743601201	3.6281272E-007	72.173748	21.908237	mas11	0.21540899	-0.18948764	-0.00357675	-17520.61	-4027.001	0.6609867	0.1762417	94.0819853628	0.000000005	FALSE	1.6196378961	FALSE	FALSE	0.2031422852	0.9269605763	Melanogenesis	Melanogenesis
3351	1412	2001	22874.6377388069	0.11274834	71.958706	21.958134	mas11	0.21000083	-0.15336196	-0.023133863	-17261.85	-4026.733	0.6611497	0.1739904	94.02958834	0.0015643966	FALSE	0.0562592093	FALSE	FALSE	0.8125092087	0.9269605763	Leukocyte.transendothelial.migration	Leukocyte transendothelial migration
5643	1980	2084	22873.2325551135	1.5564251E-007	72.185742	21.904669	mas11	0.22488728	-0.21137634	-0.0001323475	-17030.6	-4026.824	0.6602131	0.1707888	94.0904111556	2.15613922295643E-009	FALSE	1.4614429027	FALSE	FALSE	0.2267006793	0.9269605763	Sensory.System	Sensory System
5565	1960	2164	22874.0603839161	1.7826195E-007	72.14057	21.927982	mas11	0.25363199	-0.24851469	-0.0032500463	-17073.76	-4026.295	0.6632521	0.1730619	94.0685521783	2.47103605584913E-009	FALSE	0.6336141001	FALSE	FALSE	0.4260327291	0.9269605763	Neurotrophin.signaling.pathway	Neurotrophin signaling pathway
5442	1929	2170	22873.6013401465	4.7329358E-008	72.14292	21.926723	mas11	0.20419246	-0.18570362	-0.0085615028	-17384.37	-4027.339	0.660493	0.1737746	94.0696430473	6.56049934892427E-010	FALSE	1.0926578697	FALSE	FALSE	0.2958830603	0.9269605763	Gastric.acid.secretion	Gastric acid secretion
3635	1481	2288	22874.3569320869	0.0018701066	72.258634	21.8894	mas11	0.16816732	-0.21580572	0.011162609	-17200.43	-4026.954	0.6614502	0.1721926	94.1499041066	2.58800657858847E-005	FALSE	0.3370659293	FALSE	FALSE	0.5615277391	0.9269605763	GnRH.signaling.pathway	GnRH signaling pathway
4715	1751	2454	22874.0560542226	0.8236857	71.311652	21.935721	mas11	0.56834088	-0.44063118	-0.013363818	-16109.18	-4025.626	0.6682621	0.1672161	94.0710587	0.0114186157	FALSE	0.6379437936	FALSE	FALSE	0.4244563615	0.9269605763	Amino.Acid.Metabolism	Amino Acid Metabolism
5543	1956	2464	22874.0933572692	1.7657761E-006	72.182165	21.917626	mas11	0.14758926	-0.15952374	-0.001728538	-17357.43	-4027.373	0.6606253	0.1726267	94.0997927658	2.44627749362217E-008	FALSE	0.600640747	FALSE	FALSE	0.4383336565	0.9269605763	Long-term.potentiation	Long-term potentiation
5547	1957	2737	22874.5727566879	0.11952505	71.951465	21.9607	mas11	0.22739629	-0.18274934	-0.022107233	-16936.9	-4027.798	0.6618871	0.168038	94.03169005	0.001658435	FALSE	0.1212413283	FALSE	FALSE	0.7276920492	0.9269605763	Long-term.depression	Long-term depression
3396	1414	2809	22873.3872792693	1.3802601E-008	72.113833	21.929496	mas11	0.3938055	-0.33393807	-0.013982426	-16484.46	-4026.174	0.6662483	0.1670842	94.0433290138	1.91400185278713E-010	FALSE	1.3067187469	FALSE	FALSE	0.2529896045	0.9269605763	Chemokine.signaling.pathway	Chemokine signaling pathway
5444	1932	2837	22873.0979141016	1.1894286	70.829256	21.964076	mas11	0.51167929	-0.36031579	-0.014958749	-16546.26	-4028.304	0.6629637	0.1651184	93.9827606	0.0165155557	FALSE	1.5960839146	FALSE	FALSE	0.2064590612	0.9269605763	Pancreatic.secretion	Pancreatic secretion
5429	1928	3008	22874.279604068	6.0725007E-009	72.078987	21.963899	mas11	0.22639511	-0.20634284	-0.020454007	-16683.43	-4028.741	0.6621068	0.1651641	94.0428860061	8.42478640756758E-011	FALSE	0.4143939482	FALSE	FALSE	0.5197476938	0.9269605763	Salivary.secretion	Salivary secretion
3660	1487	3170	22874.0016328623	8.374283E-007	72.099439	21.948253	mas11	0.25277134	-0.23495856	-0.014629907	-16402.21	-4027.64	0.6644958	0.1636466	94.0476928374	1.16149071600037E-008	FALSE	0.6923651539	FALSE	FALSE	0.4053610674	0.9269605763	Vascular.smooth.muscle.contraction	Vascular smooth muscle contraction
4562	1709	3434	22872.8480619299	3.7674239E-007	72.13042	21.915556	mas11	0.44569396	-0.37463247	-0.011643744	-16057.67	-4025.875	0.6666435	0.1608184	94.0459763767	5.22307215225209E-009	FALSE	1.8459360863	FALSE	FALSE	0.1742567923	0.9269605763	Purine.metabolism	Purine metabolism
3559	1456	3572	22871.1012868932	2.0642408	70.027172	21.94701	mas11	1.0148733	-0.72415467	-0.019878313	-14607.28	-4026.644	0.6721912	0.1497739	94.0384228	0.0286336572	TRUE	3.592711123	FALSE	FALSE	0.0580334936	0.5721202275	Lipid.Metabolism	Lipid Metabolism
3401	1430	3867	22872.1732270692	1.8683964	70.105596	22.000332	mas11	0.94894167	-0.71448549	-0.0035451342	-14977.44	-4026.589	0.6730593	0.1531081	93.9743244	0.0259593269	FALSE	2.520770947	FALSE	FALSE	0.1123556424	0.807344043	Carbohydrate.Metabolism	Carbohydrate Metabolism
4570	1713	3955	22873.0464858215	1.3218528E-008	72.099451	21.929548	mas11	0.52041837	-0.4375995	-0.01980617	-15613.38	-4026.027	0.6685704	0.1561156	94.0289990132	1.83337429262486E-010	FALSE	1.6475121947	FALSE	FALSE	0.1992978732	0.9269605763	Nucleotide.Metabolism	Nucleotide Metabolism
3663	1488	4109	22873.8993612383	7.6071768E-007	72.12559	21.939575	mas11	0.31241797	-0.30383896	-0.013810034	-15523.67	-4028.214	0.6680596	0.1540815	94.0651657607	1.05471258117489E-008	FALSE	0.7946367779	FALSE	FALSE	0.372701738	0.9269605763	Circulartory.System	Circulartory System
4989	1819	4356	22874.3914810552	0.046594854	72.094861	21.931323	mas11	0.54079055	-0.54365942	-0.0073657905	-14891.55	-4026.564	0.6743069	0.1502379	94.072778854	0.0006458818	TRUE	0.302516961	FALSE	FALSE	0.582308798	0.9269605763	Glycan.Biosynthesis.and.Metabolism	Glycan Biosynthesis and Metabolism
5592	1967	4502	22874.5215885774	0.81562389	71.392423	21.906622	mas11	0.58664932	-0.37513251	-0.052929432	-15251.02	-4027.261	0.6684012	0.1505391	94.11466889	0.0112954709	FALSE	0.1724094388	FALSE	FALSE	0.6779792809	0.9269605763	Axon.guidance	Axon guidance
5568	1961	5563	22873.6307537125	1.0012287E-006	72.140597	21.933468	mas11	0.44380719	-0.43414462	-0.017108449	-14549.54	-4028.653	0.6739188	0.143666	94.0740660012	1.38788522377226E-008	FALSE	1.0632443037	FALSE	FALSE	0.3024763992	0.9269605763	Nervous.System	Nervous System
3645	1485	6001	22874.5817249604	1.024918	70.982255	21.978804	mas11	0.94387189	-0.92886006	0.019046725	-13410.75	-4028.323	0.6803501	0.1331814	93.985977	0.0142335542	FALSE	0.1122730558	FALSE	FALSE	0.7375709871	0.9269605763	Endocrine.System	Endocrine System
5590	1969	6147	22874.6903904837	0.74604058	71.374149	21.938814	mas11	0.77177951	-0.56909027	-0.05828611	-13732.8	-4027.804	0.6774298	0.1346647	94.05900358	0.0103444068	FALSE	0.0036075325	FALSE	FALSE	0.9521056671	0.9922357743	Development	Development
5490	1944	6775	22873.9918317297	1.6665144	70.382192	21.958952	mas11	1.0975281	-0.89313204	-0.026274224	-13185.61	-4029.564	0.6816854	0.1284094	94.0076584	0.0231303861	TRUE	0.7021662865	FALSE	FALSE	0.4020567466	0.9269605763	Digestive.System	Digestive System
2495	640	8274	22873.7292444487	1.228281E-006	72.048343	21.964798	mas11	1.0550532	-0.97283368	-0.047927436	-11602.92	-4028.235	0.6933311	0.1100942	94.0131422283	0.000000017	FALSE	0.9647535675	FALSE	FALSE	0.3259921187	0.9269605763	Immune.System	Immune System
4639	1729	27	22455.8914110279	0.039788235	69.759691	23.475546	mas12	0.0088172976	0.0017656493	-0.0028940353	-20578.72	-4025.513	0.651824	0.2001362	93.275025235	0.0005700363	FALSE	0.3279729201	FALSE	FALSE	0.5668551511	0.9124814	Lysine.biosynthesis	Lysine biosynthesis
4713	1748	30	22456.0576226672	0.051716325	69.701508	23.498781	mas12	0.02221396	-0.010247161	-0.001346835	-20529.43	-4025.452	0.6521035	0.1989525	93.252005325	0.0007414184	FALSE	0.1617612808	FALSE	FALSE	0.6875400983	0.9124814	Phenylalanine,.tyrosine.and.tryptophan.biosynthesis	Phenylalanine, tyrosine and tryptophan biosynthesis
5096	1843	34	22456.192089899	0.021024546	69.713761	23.504822	mas12	0.014984348	-0.010064375	-0.0007419063	-20503.26	-4025.452	0.6522172	0.1985379	93.239607546	0.0003014929	FALSE	0.027294049	FALSE	FALSE	0.8687793975	0.9373754044	Ubiquinone.and.other.terpenoid-quinone.biosynthesis	Ubiquinone and other terpenoid-quinone biosynthesis
4791	1764	37	22456.1775183396	4.0132916E-008	69.730517	23.50574	mas12	0.030948967	-0.022629964	0.0002230812	-20505.8	-4025.475	0.6517235	0.1996941	93.2362570401	5.75543072151634E-010	FALSE	0.0418656084	FALSE	FALSE	0.8378761615	0.9330893617	Cyanoamino.acid.metabolism	Cyanoamino acid metabolism
5338	1904	44	22454.648342828	0.21769839	69.635801	23.463336	mas12	0.067224562	-0.015577917	-0.0038781058	-20515.47	-4025.465	0.6522844	0.2005794	93.31683539	0.0031164994	FALSE	1.57104112	FALSE	FALSE	0.2100558823	0.9124814	Caffeine.metabolism	Caffeine metabolism
4751	1757	60	22455.8689960067	0.15431199	69.537339	23.528482	mas12	0.062838161	-0.040476824	0.0027468115	-20483.12	-4025.458	0.6517865	0.1990241	93.22013299	0.0022142106	FALSE	0.3503879413	FALSE	FALSE	0.553893608	0.9124814	Taurine.and.hypotaurine.metabolism	Taurine and hypotaurine metabolism
3497	1441	62	22456.0889253272	2.7919274E-006	69.727899	23.505698	mas12	0.067327703	-0.008006963	-0.0082633002	-20508.56	-4025.471	0.6519365	0.2005421	93.2335997919	0.00000004	FALSE	0.1304586208	FALSE	FALSE	0.7179569984	0.9124814	Fatty.acid.elongation.in.mitochondria	Fatty acid elongation in mitochondria
4690	1742	68	22455.7707382815	0.12406764	69.661922	23.48431	mas12	0.048172875	-0.023115252	-0.0033450024	-20361.69	-4025.478	0.6524137	0.1986591	93.27029964	0.0017778302	FALSE	0.4486456665	FALSE	FALSE	0.5029788084	0.9124814	Phenylalanine.metabolism	Phenylalanine metabolism
5021	1824	74	22456.0541968714	3.4884947E-007	69.731905	23.504043	mas12	0.047489545	-0.018089694	-0.0020232211	-20494.38	-4025.516	0.652164	0.2012077	93.2359483488	0.000000005	FALSE	0.1651870766	FALSE	FALSE	0.6844251155	0.9124814	Vitamin.B6.metabolism	Vitamin B6 metabolism
5065	1835	75	22456.1069182244	4.2644166E-008	69.732065	23.504316	mas12	0.067662146	-0.043049737	0.0009237921	-20423.79	-4025.459	0.652292	0.200685	93.2363810426	6.11543139786858E-010	FALSE	0.1124657236	FALSE	FALSE	0.7373542194	0.9124814	Folate.biosynthesis	Folate biosynthesis
5048	1831	78	22456.1773795523	7.2265271E-007	69.726438	23.507379	mas12	0.023030492	-0.014724078	-0.0023306567	-20366.44	-4025.491	0.6520829	0.1972071	93.2338177227	1.0364113286704E-008	FALSE	0.0420043957	FALSE	FALSE	0.8376113935	0.9330893617	Biotin.metabolism	Biotin metabolism
5398	1917	78	22456.1312250998	2.0740375E-007	69.736737	23.502998	mas12	0.013649129	-0.014420863	0.0014371797	-20424.5	-4025.509	0.6517588	0.1975832	93.2397352074	0.000000003	FALSE	0.0881588482	FALSE	FALSE	0.7665309784	0.9124814	Butirosin.and.neomycin.biosynthesis	Butirosin and neomycin biosynthesis
3502	1443	80	22454.4245584081	0.44945926	69.282434	23.549155	mas12	0.17854598	-0.071288719	0.0047411924	-20455.38	-4025.399	0.6523764	0.2007441	93.28104826	0.0064455336	FALSE	1.7948255399	FALSE	FALSE	0.1803393228	0.9124814	Synthesis.and.degradation.of.ketone.bodies	Synthesis and degradation of ketone bodies
4931	1806	91	22451.114177089	1.0047218	69.118766	23.455121	mas12	0.36385197	-0.069316444	-0.0074688717	-20351.22	-4025.494	0.6523758	0.1999982	93.5786088	0.0143278926	FALSE	5.105206859	TRUE	TRUE	0.0238541344	0.444416537	Glycosphingolipid.biosynthesis.-.globo.series	Glycosphingolipid biosynthesis - globo series
3511	1444	93	22456.094511227	7.20944E-008	69.738902	23.501764	mas12	0.052091469	-0.051588506	0.0060512478	-20200.47	-4025.517	0.6525483	0.1983498	93.2406660721	0.000000001	FALSE	0.124872721	FALSE	FALSE	0.723808566	0.9124814	Steroid.biosynthesis	Steroid biosynthesis
3478	1421	98	22451.5136039769	0.66275131	69.001519	23.558171	mas12	0.19967117	-0.06222264	-0.0007150653	-20294.36	-4025.437	0.652487	0.1982322	93.22244131	0.0095135039	FALSE	4.7057799711	FALSE	TRUE	0.0300613583	0.444416537	Ascorbate.and.aldarate.metabolism	Ascorbate and aldarate metabolism
3447	1418	113	22451.90602389	0.6949519	68.868105	23.607242	mas12	0.21888653	-0.084404763	0.0046754376	-20248.09	-4025.401	0.6520649	0.1982409	93.1702989	0.0099902438	FALSE	4.313360058	FALSE	TRUE	0.0378142025	0.5053352516	Pentose.and.glucuronate.interconversions	Pentose and glucuronate interconversions
3661	1484	121	22456.0913114338	6.3874838E-009	69.726193	23.506114	mas12	0.058495869	-0.026203567	-0.0044361185	-20222.93	-4025.414	0.6525084	0.1988201	93.2323070064	9.16080962489212E-011	FALSE	0.1280725142	FALSE	FALSE	0.7204389531	0.9124814	Renin-angiotensin.system	Renin-angiotensin system
5430	1927	122	22456.1654917481	0.053499565	69.680057	23.504935	mas12	0.032323793	-0.023042866	-0.0013760093	-20270.44	-4025.506	0.6523341	0.1976764	93.238491565	0.0007671997	FALSE	0.0538921999	FALSE	FALSE	0.8164238908	0.9303435035	Biosynthesis.of.Other.Secondary.Metabolites	Biosynthesis of Other Secondary Metabolites
5016	1823	125	22456.1478420948	3.3971704E-007	69.733212	23.503943	mas12	0.034779849	-0.032097368	0.001757367	-20230.14	-4025.39	0.6528475	0.1982858	93.2371553397	4.871667726205E-009	FALSE	0.0715418532	FALSE	FALSE	0.7891049317	0.9216309353	Riboflavin.metabolism	Riboflavin metabolism
5116	1847	134	22455.9331660948	0.000001685	69.736961	23.500146	mas12	0.18514274	-0.093266184	0.0092613078	-20303.56	-4025.383	0.6520304	0.198033	93.237108685	2.41616932416719E-008	FALSE	0.2862178532	FALSE	FALSE	0.592654476	0.9124814	Terpenoid.backbone.biosynthesis	Terpenoid backbone biosynthesis
5254	1883	134	22455.933165858	1.6852369E-006	69.736961	23.500146	mas12	0.18514274	-0.093266184	0.0092613078	-20303.56	-4025.383	0.6520304	0.198033	93.2371086852	2.41656194234677E-008	FALSE	0.28621809	FALSE	FALSE	0.5926543229	0.9124814	Metabolism.of.Terpenoids.and.Polyketides	Metabolism of Terpenoids and Polyketides
3490	1440	137	22456.1336805832	1.138083E-006	69.71668	23.511117	mas12	0.0099727997	-0.0029410981	-0.0027381448	-20269.78	-4025.59	0.6521374	0.1967743	93.2277981381	1.6324400149598E-008	FALSE	0.0857033648	FALSE	FALSE	0.7697122013	0.9124814	Fatty.acid.biosynthesis	Fatty acid biosynthesis
4684	1738	139	22456.1972233984	1.1870655E-006	69.718543	23.510982	mas12	0.038459411	-0.022005264	-0.0071218094	-20127.38	-4025.554	0.6527773	0.1977549	93.2295261871	0.000000017	FALSE	0.0221605496	FALSE	FALSE	0.8816607918	0.9373754044	Histidine.metabolism	Histidine metabolism
4967	1802	157	22451.1619925313	0.64836961	68.992563	23.538509	mas12	0.21437992	-0.094940941	-0.0001681762	-20061.31	-4025.499	0.6532613	0.1972434	93.17944161	0.0093101799	TRUE	5.0573914167	TRUE	TRUE	0.0245211199	0.444416537	Glycosylphosphatidylinositol(GPI)-anchor.biosynthesis	Glycosylphosphatidylinositol(GPI)-anchor biosynthesis
5532	1952	157	22454.3018869744	0.40385566	69.21094	23.545937	mas12	0.13484093	-0.093394875	0.0052806884	-20055.54	-4025.534	0.6531134	0.1974747	93.16073266	0.0058012906	FALSE	1.9174969736	FALSE	FALSE	0.1661328552	0.9124814	Collecting.duct.acid.secretion	Collecting duct acid secretion
4909	1796	167	22456.0759798372	5.8559895E-008	69.72787	23.505597	mas12	0.063228524	-0.042489195	-0.0028594846	-20173.34	-4025.455	0.6527466	0.1978261	93.2334670586	8.39834845820177E-010	FALSE	0.1434041108	FALSE	FALSE	0.7049200465	0.9124814	Glycosaminoglycan.biosynthesis.-.keratan.sulfate	Glycosaminoglycan biosynthesis - keratan sulfate
4629	1726	171	22455.9128692702	0.10789735	69.581566	23.522032	mas12	0.041818554	-0.032754027	0.0017848197	-20199.92	-4025.47	0.6526069	0.1983583	93.21149535	0.0015482592	FALSE	0.3065146778	FALSE	FALSE	0.5798268351	0.9124814	Valine,.leucine.and.isoleucine.biosynthesis	Valine, leucine and isoleucine biosynthesis
3520	1445	173	22456.124201474	7.8845927E-008	69.739975	23.50149	mas12	0.06367681	-0.06929546	0.0055993921	-20076.51	-4025.476	0.6526865	0.196783	93.2414650788	1.13057004839562E-009	FALSE	0.095182474	FALSE	FALSE	0.7576892937	0.9124814	Primary.bile.acid.biosynthesis	Primary bile acid biosynthesis
4762	1761	175	22456.1628563928	0.072193636	69.632473	23.51611	mas12	0.050639034	-0.050181278	0.0028542021	-20080.02	-4025.509	0.6521311	0.1955832	93.220776636	0.0010357074	FALSE	0.0565275552	FALSE	FALSE	0.8120709348	0.9303435035	Selenocompound.metabolism	Selenocompound metabolism
4990	1818	181	22456.03806784	0.17766076	69.487974	23.535701	mas12	0.10944898	-0.098803593	0.0075984187	-20095.89	-4025.448	0.6527989	0.1981844	93.20133576	0.0025501922	FALSE	0.181316108	FALSE	FALSE	0.6702446294	0.9124814	Other.glycan.degradation	Other glycan degradation
5077	1838	181	22455.6791391426	0.22444981	69.470364	23.525246	mas12	0.10664443	-0.069171452	0.0003450102	-20066.52	-4025.449	0.6528968	0.1972235	93.22005981	0.0032204665	FALSE	0.5402448054	FALSE	FALSE	0.4623312889	0.9124814	One.carbon.pool.by.folate	One carbon pool by folate
3438	1417	182	22454.1220222504	0.47574676	69.158326	23.562915	mas12	0.17287604	-0.095032585	0.0054186078	-20058.08	-4025.37	0.6529626	0.1986733	93.19698776	0.0068320973	FALSE	2.0973616976	FALSE	FALSE	0.1475535513	0.9124814	Pentose.phosphate.pathway	Pentose phosphate pathway
5618	1972	184	22455.2290021162	0.32517332	69.476888	23.486614	mas12	0.13599118	-0.067268958	-0.0048327622	-20106.1	-4025.486	0.6531783	0.1995138	93.28867532	0.004658506	FALSE	0.9903818318	FALSE	FALSE	0.3196490694	0.9124814	Phototransduction	Phototransduction
5515	1949	187	22449.2164427692	0.56839692	68.525871	23.719626	mas12	0.14957156	-0.084969526	0.0096942656	-20057.24	-4025.466	0.6525666	0.196755	92.81389392	0.0082263976	FALSE	7.0029411788	FALSE	TRUE	0.0081375906	0.4102168493	Proximal.tubule.bicarbonate.reclamation	Proximal tubule bicarbonate reclamation
5083	1840	194	22446.4375466283	1.4559798	68.477381	23.519448	mas12	0.49320354	-0.11536434	-0.0093636615	-19984.2	-4025.494	0.6527421	0.1957572	93.4528088	0.0208195314	FALSE	9.7818373197	TRUE	TRUE	0.0017624411	0.259078848	Porphyrin.and.chlorophyll.metabolism	Porphyrin and chlorophyll metabolism
5017	1822	204	22455.7958441598	2.2316493E-007	69.742908	23.496287	mas12	0.048067555	-0.031787518	0.0042326886	-20429.5	-4025.368	0.6514457	0.1982441	93.2391952232	3.1998225437619E-009	FALSE	0.4235397882	FALSE	FALSE	0.5151760227	0.9124814	Thiamine.metabolism	Thiamine metabolism
3548	1454	205	22456.2083664332	0.041965	69.690391	23.505289	mas12	0.037341877	-0.028773355	-0.0022766845	-20001.52	-4025.564	0.6525485	0.1960558	93.237645	0.000601801	FALSE	0.0110175148	FALSE	FALSE	0.9164040969	0.9420377779	alpha-Linolenic.acid.metabolism	alpha-Linolenic acid metabolism
3485	1437	214	22455.9774056366	9.6565341E-008	69.737496	23.500797	mas12	0.11069453	-0.084914503	0.003127142	-19890.27	-4025.468	0.6537681	0.1955628	93.2382930966	1.38469756451087E-009	FALSE	0.2419783114	FALSE	FALSE	0.6227809111	0.9124814	Nitrogen.metabolism	Nitrogen metabolism
4688	1741	217	22456.2185484646	0.032903951	69.698902	23.505798	mas12	0.069593156	-0.055460732	-0.0038188087	-19914.94	-4025.448	0.653623	0.1970919	93.237603951	0.0004718643	FALSE	0.0008354834	FALSE	FALSE	0.9769405734	0.9901810926	Tyrosine.metabolism	Tyrosine metabolism
4606	1719	218	22455.9794430416	6.9423496E-007	69.730446	23.503327	mas12	0.1252232	-0.076931696	-0.0035736982	-19855.25	-4025.436	0.6535974	0.1959164	93.2337736942	0.00000001	FALSE	0.2399409064	FALSE	FALSE	0.6242487985	0.9124814	Glycine,.serine.and.threonine.metabolism	Glycine, serine and threonine metabolism
4991	1804	221	22456.0699103363	0.000000006	69.724595	23.507183	mas12	0.10312986	-0.068820583	-0.0081865924	-19875.18	-4025.549	0.6537726	0.1961562	93.231778006	8.57488881719187E-011	FALSE	0.1494736117	FALSE	FALSE	0.6990389021	0.9124814	Glycosphingolipid.biosynthesis.-.lacto.and.neolacto.series	Glycosphingolipid biosynthesis - lacto and neolacto series
3367	1425	226	22455.4709967005	0.3967357	69.320534	23.537444	mas12	0.18183985	-0.10331827	0.0054234593	-20074.86	-4025.51	0.6517592	0.196765	93.2547137	0.0056906374	FALSE	0.7483872475	FALSE	FALSE	0.3869873186	0.9124814	Glyoxylate.and.dicarboxylate.metabolism	Glyoxylate and dicarboxylate metabolism
3722	1438	227	22456.0781414718	0.000000052	69.746954	23.497962	mas12	0.055820023	-0.063365848	0.0067030673	-20071.84	-4025.423	0.6519863	0.1958813	93.244916052	7.45981651918256E-010	FALSE	0.1412424762	FALSE	FALSE	0.7070489339	0.9124814	Sulfur.metabolism	Sulfur metabolism
4988	1809	228	22454.5917207617	0.78970188	69.135545	23.499192	mas12	0.33708439	-0.12593853	-0.0050553086	-19955.69	-4025.499	0.6527134	0.1958246	93.42443888	0.0112935158	FALSE	1.6276631863	TRUE	FALSE	0.2020265676	0.9124814	Glycosphingolipid.biosynthesis.-.ganglio.series	Glycosphingolipid biosynthesis - ganglio series
4844	1774	231	22456.0991187629	4.2701724E-008	69.744488	23.499354	mas12	0.11401335	-0.12606184	0.010815233	-19800.38	-4025.472	0.6530149	0.1958723	93.2438420427	6.12259480259651E-010	TRUE	0.1202651851	FALSE	FALSE	0.7287470527	0.9124814	Glutathione.metabolism	Glutathione metabolism
5076	1839	231	22452.3758126034	0.9247953	68.748726	23.564539	mas12	0.33088091	-0.16136179	0.0018341329	-19775.59	-4025.401	0.6538772	0.1954241	93.2380603	0.0132732677	TRUE	3.8435713446	TRUE	TRUE	0.0499370476	0.6117288329	Retinol.metabolism	Retinol metabolism
3237	1305	242	22453.716553723	0.46378819	69.190399	23.529686	mas12	0.15174651	-0.086603094	-6.3953782E-006	-19795	-4025.54	0.6538863	0.1953387	93.18387319	0.0066584395	FALSE	2.502830225	FALSE	FALSE	0.1136419065	0.8792294872	Cytosolic.DNA-sensing.pathway	Cytosolic DNA-sensing pathway
12334	3434	242	22453.5034948913	0.70071033	68.867002	23.584533	mas12	0.25303893	-0.14900775	0.0048615886	-19722.3	-4025.47	0.653783	0.1954491	93.15224533	0.0100723498	FALSE	2.7158890567	FALSE	TRUE	0.0993536015	0.8591164369	Metabolism.of.xenobiotics.by.cytochrome.P450	Metabolism of xenobiotics by cytochrome P450
3551	1453	245	22456.1708391027	7.0653326E-007	69.725455	23.508011	mas12	0.036098141	-0.030919229	-0.0023837585	-19873.34	-4025.575	0.6529344	0.1957917	93.2334667065	1.01330748266992E-008	FALSE	0.0485448453	FALSE	FALSE	0.8256149768	0.9330893617	Linoleic.acid.metabolism	Linoleic acid metabolism
4613	1722	246	22456.1991418875	1.2862348E-006	69.731603	23.505351	mas12	0.065260543	-0.067282362	0.0012742905	-20034.33	-4025.408	0.6527943	0.1978396	93.2369552862	1.84455070719477E-008	FALSE	0.0202420605	FALSE	FALSE	0.8868631123	0.9373754044	Cysteine.and.methionine.metabolism	Cysteine and methionine metabolism
3517	1447	264	22453.6146821631	0.69915145	68.839633	23.592529	mas12	0.25448792	-0.15625641	0.0054467392	-19614.52	-4025.482	0.6543146	0.1949012	93.13131345	0.0100541224	FALSE	2.6047017849	FALSE	TRUE	0.1065471982	0.8701354517	Steroid.hormone.biosynthesis	Steroid hormone biosynthesis
3183	1361	268	22456.2126299876	2.8566644E-007	69.722398	23.509162	mas12	0.10858778	-0.093790176	-0.0057419052	-19647.13	-4025.468	0.6538244	0.1949637	93.2315602857	4.09719755808697E-009	FALSE	0.0067539604	FALSE	FALSE	0.9345016034	0.9539703868	Antigen.processing.and.presentation	Antigen processing and presentation
3380	1413	268	22455.8980417149	1.2024262E-006	69.738515	23.499394	mas12	0.12797318	-0.092483749	0.0019251131	-19764.44	-4025.46	0.6536227	0.1951487	93.2379102024	1.72419240539874E-008	FALSE	0.3213422331	FALSE	FALSE	0.5708021264	0.9124814	Intestinal.immune.network.for.IgA.production	Intestinal immune network for IgA production
4924	1799	287	22456.0032336037	3.6750486E-008	69.748421	23.497539	mas12	0.058663457	-0.063773212	0.004766387	-19868.65	-4025.59	0.6523699	0.1947222	93.2459600368	5.2690061586679E-010	FALSE	0.2161503443	FALSE	FALSE	0.6419889493	0.9124814	Glycosaminoglycan.degradation	Glycosaminoglycan degradation
5034	1827	291	22456.1069227792	2.0734188E-007	69.734028	23.503829	mas12	0.086337246	-0.080927937	3.4560303E-005	-19753.84	-4025.527	0.6540905	0.1959872	93.2378572073	0.000000003	FALSE	0.1124611688	FALSE	FALSE	0.7373593416	0.9124814	Nicotinate.and.nicotinamide.metabolism	Nicotinate and nicotinamide metabolism
3504	1442	293	22455.9346242743	0.000000512	69.743712	23.498207	mas12	0.16647238	-0.14407577	0.0058458494	-19657.24	-4025.605	0.6533244	0.1950544	93.241919512	7.34183271232594E-009	FALSE	0.2847596737	FALSE	FALSE	0.5935983931	0.9124814	Fatty.acid.metabolism	Fatty acid metabolism
3429	1416	296	22455.9046332985	7.1273984E-008	69.748016	23.495867	mas12	0.083673962	-0.076851375	0.0067272344	-19876.9	-4025.46	0.6523199	0.1955907	93.2438830713	0.000000001	FALSE	0.3147506495	FALSE	FALSE	0.5747795232	0.9124814	Citrate.cycle.(TCA.cycle)	Citrate cycle (TCA cycle)
3468	1420	298	22456.0192542342	8.1241731E-008	69.735835	23.501547	mas12	0.07808423	-0.067134605	0.0013663451	-19801.47	-4025.405	0.6537273	0.1961411	93.2373820812	1.16499258817728E-009	FALSE	0.2001297138	FALSE	FALSE	0.6546161652	0.9124814	Galactose.metabolism	Galactose metabolism
3393	1427	298	22456.1335744301	2.7084718E-007	69.738142	23.502226	mas12	0.10571837	-0.10937732	0.0041876348	-19837.14	-4025.459	0.6530164	0.195926	93.2403682708	3.88377394608665E-009	FALSE	0.0858095179	FALSE	FALSE	0.7695736574	0.9124814	Butanoate.metabolism	Butanoate metabolism
4888	1787	302	22456.1324815943	0.000000237	69.741923	23.500401	mas12	0.12053681	-0.13090558	0.0083712345	-19755.1	-4025.383	0.6539745	0.1957379	93.242324237	3.39858680401533E-009	FALSE	0.0869023537	FALSE	FALSE	0.7681527387	0.9124814	Other.types.of.O-glycan.biosynthesis	Other types of O-glycan biosynthesis
3554	1455	304	22452.808870587	0.62084245	69.13233	23.500389	mas12	0.19892587	-0.094509857	-0.0028098239	-19687.73	-4025.449	0.6534762	0.194394	93.25356145	0.0089005622	FALSE	3.410513361	FALSE	TRUE	0.0647822902	0.7325382042	Biosynthesis.of.unsaturated.fatty.acids	Biosynthesis of unsaturated fatty acids
12340	3435	307	22455.9220135724	0.30756554	69.363977	23.534606	mas12	0.19957603	-0.16736322	0.0062798037	-19545.09	-4025.497	0.6543772	0.1947958	93.20614854	0.0044145074	FALSE	0.2973703756	FALSE	FALSE	0.5855356747	0.9124814	Drug.metabolism.-.cytochrome.P450	Drug metabolism - cytochrome P450
3459	1419	319	22455.9899551242	5.7721252E-008	69.743781	23.499742	mas12	0.071036173	-0.067995144	0.0009087331	-19613.91	-4025.748	0.6531471	0.1946319	93.2435230577	8.27618622400595E-010	FALSE	0.2294288238	FALSE	FALSE	0.6319476708	0.9124814	Fructose.and.mannose.metabolism	Fructose and mannose metabolism
4716	1745	337	22455.9927115466	2.5363836E-008	69.719626	23.507901	mas12	0.12072763	-0.074050755	-0.01051745	-19651.42	-4025.496	0.6541235	0.1949939	93.2275270254	3.63797648466627E-010	FALSE	0.2266724014	FALSE	FALSE	0.6340022457	0.9124814	Tryptophan.metabolism	Tryptophan metabolism
4601	1716	339	22456.049401483	6.3852471E-008	69.738528	23.501487	mas12	0.10144999	-0.095067345	0.0014015313	-19673.61	-4025.559	0.6538114	0.1947489	93.2400150639	9.15598203356641E-010	FALSE	0.169982465	FALSE	FALSE	0.6801273921	0.9124814	Alanine,.aspartate.and.glutamate.metabolism	Alanine, aspartate and glutamate metabolism
3418	1415	369	22456.0100495431	8.7267813E-009	69.746091	23.497512	mas12	0.11628987	-0.11737408	0.0074152718	-19538.01	-4025.4	0.6542093	0.1943389	93.2436030087	1.25122156292717E-010	FALSE	0.2093344049	FALSE	FALSE	0.6472895915	0.9124814	Glycolysis.-.Gluconeogenesis	Glycolysis / Gluconeogenesis
5498	1941	370	22455.7821535205	2.4160026E-007	69.746989	23.495043	mas12	0.090672667	-0.072611004	0.0031046434	-19731.56	-4025.503	0.6530708	0.1943736	93.2420322416	3.46395253224635E-009	FALSE	0.4372304275	FALSE	FALSE	0.5084622481	0.9124814	Vitamin.digestion.and.absorption	Vitamin digestion and absorption
5575	1964	386	22454.0896228934	0.46829051	69.227177	23.507978	mas12	0.14370556	-0.08173177	-0.0032139196	-19580.73	-4025.727	0.6535811	0.1934956	93.20344551	0.0067190956	FALSE	2.1297610546	FALSE	FALSE	0.1444632741	0.9124814	Dorso-ventral.axis.formation	Dorso-ventral axis formation
4667	1735	390	22454.0454981467	0.45021877	69.307124	23.477936	mas12	0.15668363	-0.096087758	-0.0053281819	-19394.54	-4025.751	0.6544913	0.1933514	93.23527877	0.00645407	FALSE	2.1738858013	FALSE	FALSE	0.1403711466	0.9124814	Arginine.and.proline.metabolism	Arginine and proline metabolism
5478	1940	436	22455.8215759764	0.26436505	69.357745	23.549182	mas12	0.14126747	-0.13168812	0.0093264366	-19473.81	-4025.533	0.6543497	0.1930944	93.17129205	0.0037971422	TRUE	0.3978079716	FALSE	FALSE	0.5282234883	0.9124814	Fat.digestion.and.absorption	Fat digestion and absorption
3229	1252	438	22454.6843687801	0.46094503	69.108682	23.567538	mas12	0.1820893	-0.14011665	0.0078110699	-19402.01	-4025.558	0.6549869	0.1931947	93.13716503	0.0066256648	FALSE	1.5350151679	FALSE	FALSE	0.2153613152	0.9124814	NOD-like.receptor.signaling.pathway	NOD-like receptor signaling pathway
4656	1732	450	22455.7674100387	1.1787976E-007	69.738885	23.497685	mas12	0.17110299	-0.12551367	-1.2610459E-005	-19460.45	-4025.427	0.6545168	0.1936451	93.2365701179	1.69030175634078E-009	FALSE	0.4519739093	FALSE	FALSE	0.5013990638	0.9124814	Lysine.degradation	Lysine degradation
3538	1450	456	22456.2191620432	0.045500056	69.682592	23.507135	mas12	0.10461076	-0.083286849	-0.0071986422	-19322.88	-4025.573	0.6545319	0.191758	93.235227056	0.0006525355	FALSE	0.0002219048	FALSE	FALSE	0.9881147766	0.9901810926	Ether.lipid.metabolism	Ether lipid metabolism
3547	1452	471	22455.9353818744	8.7149916E-008	69.730994	23.502722	mas12	0.10179336	-0.080978672	-0.0025853018	-19394.54	-4025.483	0.6544145	0.1930787	93.2337160871	1.24980171501757E-009	FALSE	0.2840020736	FALSE	FALSE	0.5940900334	0.9124814	Arachidonic.acid.metabolism	Arachidonic acid metabolism
3238	1279	477	22453.2863565518	0.68895152	68.998582	23.518175	mas12	0.2385853	-0.13418465	-0.0038148417	-19265.84	-4025.681	0.6556242	0.1925328	93.20570852	0.0098862951	FALSE	2.9330273962	FALSE	TRUE	0.0867846142	0.850489219	RIG-I-like.receptor.signaling.pathway	RIG-I-like receptor signaling pathway
3368	1423	479	22455.9510824836	7.1895634E-008	69.73946	23.500428	mas12	0.11661151	-0.10412438	-0.0006472559	-19353.67	-4025.655	0.6546539	0.1928345	93.2398880719	0.000000001	FALSE	0.2683014644	FALSE	FALSE	0.6044734467	0.9124814	Amino.sugar.and.nucleotide.sugar.metabolism	Amino sugar and nucleotide sugar metabolism
5041	1828	512	22456.0500925677	3.0027402E-007	69.745089	23.498766	mas12	0.073204985	-0.074325447	0.0016848848	-19663.41	-4025.591	0.6529026	0.193374	93.2438553003	4.30530698307989E-009	FALSE	0.1692913803	FALSE	FALSE	0.6807423497	0.9124814	Pantothenate.and.CoA.biosynthesis	Pantothenate and CoA biosynthesis
4757	1754	514	22455.784164692	0.000000007	69.745224	23.495939	mas12	0.091012389	-0.075687388	0.0005376994	-19606.11	-4025.616	0.6529864	0.1930464	93.241163007	1.00957391710279E-010	FALSE	0.435219256	FALSE	FALSE	0.5094389889	0.9124814	beta-Alanine.metabolism	beta-Alanine metabolism
4902	1790	514	22456.047141511	2.7857489E-007	69.724093	23.507425	mas12	0.11012039	-0.091053443	-0.0060946976	-19387.3	-4025.692	0.6539964	0.1911614	93.2315182786	0.000000004	FALSE	0.172242437	FALSE	FALSE	0.6781265243	0.9124814	Glycosaminoglycan.biosynthesis.-.chondroitin.sulfate	Glycosaminoglycan biosynthesis - chondroitin sulfate
3630	1480	519	22453.4712968089	0.70801001	68.811526	23.578744	mas12	0.26311694	-0.18592107	0.0054442186	-19049.3	-4025.712	0.6547308	0.1904422	93.09828001	0.0101843316	FALSE	2.7480871391	FALSE	TRUE	0.0973708559	0.8591164369	PPAR.signaling.pathway	PPAR signaling pathway
3364	1422	540	22456.1654533697	1.5792804E-007	69.729867	23.504468	mas12	0.13445591	-0.12949548	0.0012668812	-19378.36	-4025.196	0.6545991	0.1925464	93.2343351579	2.26485502463838E-009	FALSE	0.0539305783	FALSE	FALSE	0.8163597034	0.9303435035	Starch.and.sucrose.metabolism	Starch and sucrose metabolism
3409	1431	540	22456.0135714912	0.25442621	69.436597	23.51785	mas12	0.19102509	-0.17538955	0.0015016146	-18865.75	-4025.861	0.6554045	0.1895246	93.20887321	0.0036507745	FALSE	0.2058124568	FALSE	FALSE	0.6500695457	0.9124814	Oxidative.phosphorylation	Oxidative phosphorylation
5645	1981	549	22454.5800564669	0.42915712	69.093711	23.58251	mas12	0.14479143	-0.10493329	0.0051812938	-19362.88	-4025.586	0.653848	0.1910252	93.10537812	0.0061728915	FALSE	1.6393274811	FALSE	FALSE	0.2004177654	0.9124814	Circadian.rhythm.-.mammal	Circadian rhythm - mammal
5667	1987	549	22454.5800564669	0.42915712	69.093711	23.58251	mas12	0.14479143	-0.10493329	0.0051812938	-19362.88	-4025.586	0.653848	0.1910252	93.10537812	0.0061728915	FALSE	1.6393274811	FALSE	FALSE	0.2004177654	0.9124814	Environment.Adaptation	Environment Adaptation
3545	1451	557	22455.9733933238	7.4388405E-008	69.75646	23.494435	mas12	0.10061008	-0.10892774	0.0050201104	-19186.96	-4025.721	0.6550491	0.1910375	93.2508950744	1.066401662594E-009	FALSE	0.2459906242	FALSE	FALSE	0.6199124594	0.9124814	Sphingolipid.metabolism	Sphingolipid metabolism
3222	1249	559	22456.1114089615	3.5586355E-007	69.745702	23.499164	mas12	0.1759027	-0.18784792	0.0069146848	-18929.42	-4025.542	0.6555261	0.1902182	93.2448663559	5.10230075803491E-009	FALSE	0.1079749865	FALSE	FALSE	0.7424614684	0.9124814	Hematopoietic.cell.lineage	Hematopoietic cell lineage
5525	1947	565	22456.0910157256	6.8207193E-007	69.741405	23.500925	mas12	0.08376529	-0.086747885	0.001375138	-19262.19	-4025.573	0.6550646	0.1924319	93.2423306821	9.78001408674412E-009	FALSE	0.1283682224	FALSE	FALSE	0.7201299575	0.9124814	Vasopressin-regulated.water.reabsorption	Vasopressin-regulated water reabsorption
5473	1936	578	22455.6577841577	2.2615991E-008	69.743713	23.494844	mas12	0.15475013	-0.11858033	6.1097481E-005	-19283.81	-4025.523	0.6543318	0.1918905	93.2385570226	3.24272827181803E-010	FALSE	0.5615997903	FALSE	FALSE	0.45361638	0.9124814	Carbohydrate.digestion.and.absorption	Carbohydrate digestion and absorption
12355	3436	594	22456.1220658717	8.5168217E-007	69.736974	23.50249	mas12	0.10222053	-0.10136843	0.0002418187	-19382.29	-4025.529	0.6542976	0.1921914	93.2394648517	1.22127776808698E-008	FALSE	0.0973180763	FALSE	FALSE	0.7550720985	0.9124814	Drug.metabolism.-.other.enzymes	Drug metabolism - other enzymes
3384	1426	608	22456.1014713568	0.17179249	69.577793	23.498997	mas12	0.10320477	-0.071357574	-0.0054323859	-19312.89	-4025.648	0.6544116	0.1909506	93.24858249	0.0024629894	FALSE	0.1179125912	FALSE	FALSE	0.7313095731	0.9124814	Propanoate.metabolism	Propanoate metabolism
3371	1424	620	22455.6149231393	1.9586765E-007	69.726723	23.501327	mas12	0.10411793	-0.063643743	-0.006957949	-19281.15	-4025.558	0.6549802	0.1910615	93.2280501959	2.80907578934683E-009	FALSE	0.6044608087	FALSE	FALSE	0.4368810693	0.9124814	Pyruvate.metabolism	Pyruvate metabolism
4644	1725	631	22455.9585990745	1.7276763E-007	69.73173	23.503074	mas12	0.099590986	-0.08572319	-0.0028811951	-19228.18	-4025.536	0.6551075	0.1919438	93.2348041728	2.47760423514446E-009	FALSE	0.2607848735	FALSE	FALSE	0.6095814483	0.9124814	Valine,.leucine.and.isoleucine.degradation	Valine, leucine and isoleucine degradation
4842	1780	641	22456.2024663084	0.034435663	69.694376	23.506804	mas12	0.083662722	-0.076976585	-0.0024202299	-18982.9	-4025.592	0.656075	0.1893291	93.235615663	0.0004938513	FALSE	0.0169176396	FALSE	FALSE	0.8965127643	0.9373754044	N-Glycan.biosynthesis	N-Glycan biosynthesis
3220	1250	666	22453.0055910503	0.74261925	68.886421	23.543254	mas12	0.26459256	-0.16486791	0.0013658099	-18951.34	-4025.483	0.6563436	0.1898375	93.17229425	0.0106653667	FALSE	3.2137928977	FALSE	TRUE	0.0730200316	0.766710332	Complement.and.coagulation.cascades	Complement and coagulation cascades
5516	1948	776	22455.0767822219	0.51855424	69.362428	23.441754	mas12	0.20902106	-0.10441339	-0.018370705	-18959.14	-4026.184	0.6562373	0.1894979	93.32273624	0.0074205345	FALSE	1.1426017261	FALSE	FALSE	0.2851032402	0.9124814	Aldosterone-regulated.sodium.reabsorption	Aldosterone-regulated sodium reabsorption
5648	1977	799	22456.1249434948	1.3469599E-007	69.708338	23.517552	mas12	0.059079166	-0.048258266	-0.0078311876	-19216.75	-4026.357	0.6530363	0.1880037	93.2258901347	1.93227946045321E-009	FALSE	0.0944404532	FALSE	FALSE	0.7586061654	0.9124814	Taste.transduction	Taste transduction
3632	1479	814	22455.7024491411	0.40454865	69.257288	23.533038	mas12	0.22801938	-0.19021802	0.0038858844	-18652.97	-4025.784	0.6564628	0.1872396	93.19487465	0.005807321	FALSE	0.5169348069	FALSE	FALSE	0.472152143	0.9124814	Adipocytokine.signaling.pathway	Adipocytokine signaling pathway
3228	1251	834	22455.6163802049	0.4783293	69.279149	23.500212	mas12	0.2836418	-0.19998387	-0.0072909136	-18671.81	-4025.535	0.6575853	0.1882367	93.2576903	0.0068570326	FALSE	0.6030037431	FALSE	FALSE	0.4374342516	0.9124814	Toll-like.receptor.signaling.pathway	Toll-like receptor signaling pathway
12365	3437	860	22455.9296573796	7.660623E-008	69.749323	23.495468	mas12	0.18572048	-0.18162734	0.0033701176	-18717.52	-4025.526	0.6565622	0.1879526	93.2447910766	1.09830786337328E-009	FALSE	0.2897265684	FALSE	FALSE	0.5903958049	0.9124814	Xenobiotics.Biodegration.and.Metabolism	Xenobiotics Biodegration and Metabolism
3529	1448	969	22454.719098276	0.63626136	69.062562	23.518146	mas12	0.2667693	-0.17545301	-0.0044571907	-18569.33	-4025.844	0.6562153	0.1855462	93.21696936	0.0091287246	TRUE	1.500285672	FALSE	FALSE	0.2206274119	0.9124814	Glycerolipid.metabolism	Glycerolipid metabolism
4838	1777	978	22455.6462642001	1.6658313E-007	69.767132	23.485893	mas12	0.21383754	-0.20727208	0.0078492225	-18510.15	-4025.628	0.6559155	0.1852676	93.2530251666	2.38770212887996E-009	TRUE	0.5731197479	FALSE	FALSE	0.4490218681	0.9124814	Metabolism.of.Other.Amino.Acids	Metabolism of Other Amino Acids
3489	1439	981	22455.9984420496	1.8247419E-007	69.764159	23.49209	mas12	0.23895271	-0.26150378	0.0091357011	-18049.7	-4025.817	0.6582836	0.1830829	93.2562491825	2.61558645783608E-009	FALSE	0.2209418984	FALSE	FALSE	0.6383231744	0.9124814	Energy.Metabolism	Energy Metabolism
4575	1710	1007	22455.7029112547	7.0419102E-008	69.757572	23.490212	mas12	0.2113227	-0.1985685	0.0037013876	-18378.77	-4025.637	0.6576754	0.1851881	93.2477840704	0.000000001	FALSE	0.5164726933	FALSE	FALSE	0.4723502214	0.9124814	Pyrimidine.metabolism	Pyrimidine metabolism
3444	1409	1023	22451.5233564456	1.3426273	68.524075	23.478482	mas12	0.50192928	-0.24260864	-0.016634405	-18454.08	-4025.518	0.6577664	0.1851772	93.3451843	0.019216984	FALSE	4.6960275024	TRUE	TRUE	0.0302324175	0.444416537	B.cell.receptor.signaling.pathway	B cell receptor signaling pathway
4906	1793	1075	22455.5405845258	3.3300409E-008	69.787075	23.47895	mas12	0.10212601	-0.10752974	0.0045579197	-18869.21	-4026.002	0.6549405	0.1867633	93.2660250333	4.77171582045959E-010	FALSE	0.6787994222	FALSE	FALSE	0.4100004455	0.9124814	Glycosaminoglycan.biosynthesis.-.heparan.sulfate	Glycosaminoglycan biosynthesis - heparan sulfate
5484	1937	1100	22456.0521518099	8.4650176E-007	69.757342	23.49588	mas12	0.17428905	-0.18724489	0.0025152773	-18152.85	-4025.903	0.6586103	0.182975	93.2532228465	1.21349484578662E-008	FALSE	0.1672321381	FALSE	FALSE	0.682583501	0.9124814	Protein.digestion.and.absorption	Protein digestion and absorption
4870	1786	1122	22454.1599012748	0.82500895	68.900518	23.519565	mas12	0.31465989	-0.17786971	-0.0061754668	-18816.16	-4025.757	0.6562769	0.1861688	93.24509195	0.0118322369	FALSE	2.0594826732	FALSE	FALSE	0.1512615158	0.9124814	Mucin.type.O-Glycan.biosynthesis	Mucin type O-Glycan biosynthesis
3453	1410	1127	22455.8392905709	0.46507268	69.332147	23.482495	mas12	0.29652833	-0.19833134	-0.016424979	-18371.73	-4025.865	0.6577569	0.1847355	93.27971468	0.0066631978	FALSE	0.3800933771	FALSE	FALSE	0.5375532667	0.9124814	Fc.epsilon.RI.signaling.pathway	Fc epsilon RI signaling pathway
3655	1486	1166	22455.3539041572	0.52719844	69.245545	23.489444	mas12	0.24388728	-0.14529421	-0.014151071	-18406.59	-4026.087	0.6567135	0.182414	93.26218744	0.0075559368	FALSE	0.8654797908	FALSE	FALSE	0.3522097408	0.9124814	Cardiac.muscle.contraction	Cardiac muscle contraction
5632	1976	1192	22455.425694102	1.3526601E-008	69.735443	23.496858	mas12	0.14991921	-0.11592283	-0.0069638081	-17980.01	-4025.894	0.657467	0.1811834	93.2323010135	1.93970245480139E-010	FALSE	0.793689846	FALSE	FALSE	0.372986724	0.9124814	Olfactory.transduction	Olfactory transduction
3392	1429	1214	22456.193952499	0.064988699	69.664943	23.507908	mas12	0.11557173	-0.10540929	-0.0064217613	-18412.53	-4026.507	0.6576456	0.1838185	93.237839699	0.0009320058	FALSE	0.025431449	FALSE	FALSE	0.8732966951	0.9373754044	Inositol.phosphate.metabolism	Inositol phosphate metabolism
5457	1933	1259	22451.5068355331	1.6358053	67.804483	23.660509	mas12	0.65535608	-0.39995859	0.0092053668	-18076.24	-4025.612	0.6586804	0.1819402	93.1007973	0.0235570062	FALSE	4.7125484149	TRUE	TRUE	0.0299432324	0.444416537	Bile.secretion	Bile secretion
3530	1449	1264	22455.1111193474	0.65549634	69.124197	23.486327	mas12	0.31828463	-0.20779406	-0.013283466	-17966.62	-4025.951	0.6585715	0.1808348	93.26602034	0.0093937979	FALSE	1.1082646006	FALSE	FALSE	0.2924594972	0.9124814	Glycerophospholipid.metabolism	Glycerophospholipid metabolism
3101	1358	1378	22449.3825621146	1.9602849	68.307939	23.326245	mas12	0.71477496	-0.29303117	-0.042945237	-17937.02	-4026.134	0.6596546	0.1813231	93.5944689	0.0278971744	FALSE	6.8368218334	TRUE	TRUE	0.0089297572	0.4102168493	Natural.killer.cell.mediated.cytotoxicity	Natural killer cell mediated cytotoxicity
3197	1364	1488	22455.6719411984	0.59244839	69.144969	23.509606	mas12	0.38567146	-0.28965701	-0.0065445542	-17716.69	-4025.398	0.6614773	0.1797455	93.24702339	0.0084954163	FALSE	0.5474427496	FALSE	FALSE	0.4593644719	0.9124814	T.cell.receptor.signaling.pathway	T cell receptor signaling pathway
5595	1968	1494	22450.1752979066	1.7583754	68.009567	23.501756	mas12	0.64949683	-0.35749036	-0.01551401	-17641.91	-4025.78	0.6611143	0.1790865	93.2696984	0.0252031999	FALSE	6.0440860414	TRUE	TRUE	0.0139529541	0.4102168493	Osteoclast.differentiation	Osteoclast differentiation
3658	1482	1606	22456.118718599	0.017686143	69.733324	23.498944	mas12	0.20310315	-0.21117026	-0.0005928286	-17780.07	-4026.015	0.6598033	0.1787199	93.249954143	0.0002535611	FALSE	0.100665349	FALSE	FALSE	0.7510326455	0.9124814	Progesterone-mediated.oocyte.maturation	Progesterone-mediated oocyte maturation
5537	1953	1639	22449.8228876344	2.0106603	67.636899	23.556917	mas12	0.76506503	-0.44070718	-0.0077203345	-17446.3	-4026.295	0.6617012	0.1779046	93.2044763	0.0288690705	FALSE	6.3964963136	TRUE	TRUE	0.011434581	0.4102168493	Excretory.System	Excretory System
3462	1411	1683	22455.702415026	0.6058973	69.185015	23.483483	mas12	0.37780671	-0.26340249	-0.018406707	-17611.83	-4026.066	0.6609425	0.1775909	93.2743953	0.0086816074	FALSE	0.516968922	FALSE	FALSE	0.4721375253	0.9124814	Fc.gamma.R-mediated.phagocytosis	Fc gamma R-mediated phagocytosis
5099	1844	1796	22456.0014901159	4.2545469E-007	69.758485	23.492939	mas12	0.35835982	-0.37487299	0.0067703157	-17266.55	-4025.55	0.6626754	0.1762012	93.2514244255	6.09896684833631E-009	TRUE	0.2178938321	FALSE	FALSE	0.6406494199	0.9124814	Metabolism.of.Cofactors.and.Vitamins	Metabolism of Cofactors and Vitamins
3627	1478	1843	22455.6933361797	0.66284307	69.059953	23.513544	mas12	0.4295897	-0.33574455	-0.0045929487	-17391.53	-4025.626	0.6626574	0.1766114	93.23634007	0.0095068343	FALSE	0.5260477683	FALSE	FALSE	0.4682732157	0.9124814	Insulin.signaling.pathway	Insulin signaling pathway
3656	1483	1961	22456.1138356656	0.062322542	69.664655	23.510394	mas12	0.17230214	-0.1587548	-0.010126337	-17520.61	-4027.001	0.6609867	0.1762417	93.237371542	0.0008938082	FALSE	0.1055482824	FALSE	FALSE	0.7452704172	0.9124814	Melanogenesis	Melanogenesis
3355	1412	2001	22456.1902768628	0.12257189	69.576018	23.519556	mas12	0.25501435	-0.19157742	-0.026587736	-17261.85	-4026.733	0.6611497	0.1739904	93.21814589	0.0017585993	FALSE	0.0291070852	FALSE	FALSE	0.8645320174	0.9373754044	Leukocyte.transendothelial.migration	Leukocyte transendothelial migration
5653	1980	2084	22455.4242018024	1.0665878E-007	69.726608	23.50434	mas12	0.20772503	-0.17572971	-0.01371006	-17030.6	-4026.824	0.6602131	0.1707888	93.2309481067	1.52967113841028E-009	FALSE	0.7951821456	FALSE	FALSE	0.3725377438	0.9124814	Sensory.System	Sensory System
5571	1960	2164	22455.6230552986	0.74789778	68.980659	23.506984	mas12	0.45218125	-0.34184615	-0.011882771	-17073.76	-4026.295	0.6632521	0.1730619	93.23554078	0.0107258463	FALSE	0.5963286494	FALSE	FALSE	0.4399822511	0.9124814	Neurotrophin.signaling.pathway	Neurotrophin signaling pathway
5453	1929	2170	22455.9181774936	1.465842E-007	69.722093	23.513916	mas12	0.16909191	-0.1590879	-0.011792178	-17384.37	-4027.339	0.660493	0.1737746	93.2360091466	2.102406760678E-009	FALSE	0.3012064544	FALSE	FALSE	0.583127069	0.9124814	Gastric.acid.secretion	Gastric acid secretion
3638	1481	2288	22456.1484414209	0.12147334	69.642741	23.49479	mas12	0.21095697	-0.21916554	0.0007619176	-17200.43	-4026.954	0.6614502	0.1721926	93.25900434	0.0017411984	FALSE	0.0709425271	FALSE	FALSE	0.7899693731	0.9216309353	GnRH.signaling.pathway	GnRH signaling pathway
4723	1751	2454	22456.1926632626	0.16072945	69.561252	23.508937	mas12	0.42565712	-0.38183375	-0.013365114	-16109.18	-4025.626	0.6682621	0.1672161	93.23091845	0.0023052909	FALSE	0.0267206854	FALSE	FALSE	0.8701526194	0.9373754044	Amino.Acid.Metabolism	Amino Acid Metabolism
5548	1956	2464	22455.9329060377	0.55009665	69.14049	23.517811	mas12	0.29514581	-0.23382972	-0.007691455	-17357.43	-4027.373	0.6606253	0.1726267	93.20839765	0.007893414	FALSE	0.2864779103	FALSE	FALSE	0.5924864594	0.9124814	Long-term.potentiation	Long-term potentiation
5552	1957	2737	22455.9721260252	0.032730805	69.66167	23.525386	mas12	0.21098708	-0.18432112	-0.019083434	-16936.9	-4027.798	0.6618871	0.168038	93.219786805	0.0004696332	FALSE	0.2472579228	FALSE	FALSE	0.6190125107	0.9124814	Long-term.depression	Long-term depression
3400	1414	2809	22454.48175534	1.4442061	68.507719	23.4417	mas12	0.75601755	-0.45742737	-0.035278406	-16484.46	-4026.174	0.6662483	0.1670842	93.3936251	0.0206456949	FALSE	1.737628608	FALSE	FALSE	0.1874395785	0.9124814	Chemokine.signaling.pathway	Chemokine signaling pathway
5450	1932	2837	22456.0420644481	0.56718569	69.149471	23.505916	mas12	0.36593658	-0.29266576	-0.016778406	-16546.26	-4028.304	0.6629637	0.1651184	93.22257269	0.0081355836	FALSE	0.1773194999	FALSE	FALSE	0.6736870123	0.9124814	Pancreatic.secretion	Pancreatic secretion
5434	1928	3008	22456.0279173169	0.098197309	69.591095	23.528305	mas12	0.2262612	-0.18394926	-0.024931328	-16683.43	-4028.741	0.6621068	0.1651641	93.217597309	0.0014090731	FALSE	0.1914666311	FALSE	FALSE	0.6616987463	0.9124814	Salivary.secretion	Salivary secretion
3664	1487	3170	22455.9139772342	0.0319701	69.670571	23.521079	mas12	0.26163676	-0.23759511	-0.018319996	-16402.21	-4027.64	0.6644958	0.1636466	93.2236201	0.0004586648	FALSE	0.3054067138	FALSE	FALSE	0.5805125832	0.9124814	Vascular.smooth.muscle.contraction	Vascular smooth muscle contraction
4569	1709	3434	22454.2248951111	0.000000117	69.764063	23.470908	mas12	0.50659207	-0.420976	-0.010351811	-16057.67	-4025.875	0.6666435	0.1608184	93.234971117	1.67699134443764E-009	FALSE	1.9944888369	FALSE	FALSE	0.1578723223	0.9124814	Purine.metabolism	Purine metabolism
3564	1456	3572	22455.6128291863	1.0981445	68.601462	23.51754	mas12	0.87820578	-0.73365349	-0.01283493	-14607.28	-4026.644	0.6721912	0.1497739	93.2171465	0.0157553902	TRUE	0.6065547617	FALSE	FALSE	0.43608796	0.9124814	Lipid.Metabolism	Lipid Metabolism
3406	1430	3867	22456.0081171908	0.046364704	69.697912	23.502319	mas12	0.49273709	-0.48505788	-0.011397202	-14977.44	-4026.589	0.6730593	0.1531081	93.246595704	0.0006647815	FALSE	0.2112667572	FALSE	FALSE	0.6457763394	0.9124814	Carbohydrate.Metabolism	Carbohydrate Metabolism
4580	1713	3955	22453.9408403593	1.2332171E-007	69.777427	23.462871	mas12	0.57706677	-0.48561658	-0.010205238	-15613.38	-4026.027	0.6685704	0.1561156	93.2402981233	1.76735822864386E-009	FALSE	2.2785435887	FALSE	FALSE	0.1311750022	0.9124814	Nucleotide.Metabolism	Nucleotide Metabolism
3666	1488	4109	22456.2046059812	0.3655077	69.352931	23.511787	mas12	0.43446528	-0.34790454	-0.03154605	-15523.67	-4028.214	0.6680596	0.1540815	93.2302257	0.005242626	FALSE	0.0147779668	FALSE	FALSE	0.9032438023	0.9373754044	Circulartory.System	Circulartory System
4992	1819	4356	22456.10905688	0.76661932	68.92186	23.522734	mas12	0.72428816	-0.65939253	0.0006951239	-14891.55	-4026.564	0.6743069	0.1502379	93.21121332	0.0110006608	TRUE	0.110327068	FALSE	FALSE	0.7397720804	0.9124814	Glycan.Biosynthesis.and.Metabolism	Glycan Biosynthesis and Metabolism
5602	1967	4502	22455.3135417721	0.000000586	69.679027	23.520761	mas12	0.41227084	-0.35178207	-0.028505554	-15251.02	-4027.261	0.6684012	0.1505391	93.199788586	8.40981411913161E-009	FALSE	0.9058421759	FALSE	FALSE	0.341220024	0.9124814	Axon.guidance	Axon guidance
5574	1961	5563	22456.2192324984	0.60015936	69.129143	23.506762	mas12	0.63287678	-0.54024543	-0.027295397	-14549.54	-4028.653	0.6739188	0.143666	93.23606436	0.0086069893	FALSE	0.0001514496	FALSE	FALSE	0.9901810926	0.9901810926	Nervous.System	Nervous System
3647	1485	6001	22455.4845464495	1.5234803	68.087246	23.547623	mas12	1.06049	-0.90747465	-0.0072645096	-13410.75	-4028.323	0.6803501	0.1331814	93.1583493	0.0218857119	FALSE	0.7348374985	FALSE	FALSE	0.3913196468	0.9124814	Endocrine.System	Endocrine System
5596	1969	6147	22456.2024941463	0.79840492	68.940271	23.503067	mas12	0.89978698	-0.73928088	-0.040331813	-13732.8	-4027.804	0.6774298	0.1346647	93.24174292	0.0114485242	FALSE	0.0168898017	FALSE	FALSE	0.8965974645	0.9373754044	Development	Development
5496	1944	6775	22456.2052879201	0.86356078	68.858287	23.508305	mas12	0.91163669	-0.81031709	-0.025577652	-13185.61	-4029.564	0.6816854	0.1284094	93.23015278	0.0123857988	TRUE	0.0140960279	FALSE	FALSE	0.9054918873	0.9373754044	Digestive.System	Digestive System
2498	640	8274	22454.9485711814	2.4019156	67.327096	23.509973	mas12	1.780829	-1.4179152	-0.042049333	-11602.92	-4028.235	0.6933311	0.1100942	93.2389846	0.0344464312	FALSE	1.2708127666	FALSE	FALSE	0.2596142608	0.9124814	Immune.System	Immune System
3643	1729	27	47954.4626061656	2.9772671E-007	127.12978	297.89454	milk	0.011353651	-0.010591309	0.0011801335	-20578.72	-4025.513	0.651824	0.2001362	425.0243202977	2.3419116221451E-009	FALSE	0.0407296661	FALSE	FALSE	0.9099508819	0.9990897882	Lysine.biosynthesis	Lysine biosynthesis
12056	1748	30	47954.4413579027	1.2956881E-006	127.1272	297.89516	milk	0.13323447	-0.060801556	-0.014892861	-20529.43	-4025.452	0.6521035	0.1989525	425.0223612957	1.01920602891771E-008	FALSE	0.061977929	FALSE	FALSE	0.8864414461	0.9990897882	Phenylalanine,.tyrosine.and.tryptophan.biosynthesis	Phenylalanine, tyrosine and tryptophan biosynthesis
12011	1843	34	47954.4973601992	3.204115E-007	127.12315	297.9273	milk	0.035465111	-0.022993701	-0.048831667	-20503.26	-4025.452	0.6522172	0.1985379	425.0504503204	2.5204811176596E-009	FALSE	0.0059756325	FALSE	FALSE	0.9676998857	0.9990897882	Ubiquinone.and.other.terpenoid-quinone.biosynthesis	Ubiquinone and other terpenoid-quinone biosynthesis
11997	1764	37	47954.497570043	0.031847566	127.09719	297.90369	milk	0.057578464	-0.047606261	-0.019235128	-20505.8	-4025.475	0.6517235	0.1996941	425.032727566	0.0002505137	FALSE	0.0057657887	FALSE	FALSE	0.9682969131	0.9990897882	Cyanoamino.acid.metabolism	Cyanoamino acid metabolism
3671	1904	44	47954.2761231414	0.091035113	127.12194	297.48917	milk	0.04925403	-0.010617053	-0.1029765	-20515.47	-4025.465	0.6522844	0.2005794	424.702145113	0.0007156119	FALSE	0.2272126903	FALSE	FALSE	0.7631037948	0.9990897882	Caffeine.metabolism	Caffeine metabolism
11954	1757	60	47952.1685223752	0.43701636	126.91169	296.95123	milk	0.18395914	-0.036893964	-0.13018161	-20483.12	-4025.458	0.6517865	0.1990241	424.29993636	0.0034316513	FALSE	2.3348134565	FALSE	FALSE	0.2188414982	0.9990897882	Taurine.and.hypotaurine.metabolism	Taurine and hypotaurine metabolism
11887	1441	62	47954.4920251169	0.028636178	127.09296	297.938	milk	0.031120067	-0.030730871	0.017278188	-20508.56	-4025.471	0.6519365	0.2005421	425.059596178	0.000225266	FALSE	0.0113107148	FALSE	FALSE	0.9548319015	0.9990897882	Fatty.acid.elongation.in.mitochondria	Fatty acid elongation in mitochondria
12023	1742	68	47954.4829662237	1.0475107E-006	127.1298	297.89425	milk	0.057210049	-0.058835355	0.017262865	-20361.69	-4025.478	0.6524137	0.1986591	425.0240510475	8.23969432319434E-009	FALSE	0.020369608	FALSE	FALSE	0.9381882597	0.9990897882	Phenylalanine.metabolism	Phenylalanine metabolism
11986	1824	74	47954.2285945327	1.3534599E-006	127.13116	297.84012	milk	0.21705315	-0.065331383	-0.020324738	-20494.38	-4025.516	0.652164	0.2012077	424.9712813535	1.0646169558988E-008	FALSE	0.274741299	FALSE	FALSE	0.7359079734	0.9990897882	Vitamin.B6.metabolism	Vitamin B6 metabolism
12003	1835	75	47954.5024973783	0.01938213	127.10889	297.90557	milk	0.027534461	-0.020645919	-0.020896553	-20423.79	-4025.459	0.652292	0.200685	425.03384213	0.0001524612	FALSE	0.0008384534	FALSE	FALSE	0.9882402481	0.9990897882	Folate.biosynthesis	Folate biosynthesis
11973	1831	78	47953.413850917	0.24945395	126.83768	298.08833	milk	0.099629303	-0.046177346	-0.0042704932	-20366.44	-4025.491	0.6520829	0.1972071	425.17546395	0.0019628576	FALSE	1.0894849147	FALSE	FALSE	0.4382882499	0.9990897882	Biotin.metabolism	Biotin metabolism
12024	1917	78	47954.4923382495	0.0015316706	127.13114	297.88521	milk	0.018852189	-0.02243088	0.010399872	-20424.5	-4025.509	0.6517588	0.1975832	425.0178816706	1.20478125714887E-005	FALSE	0.0109975822	FALSE	FALSE	0.9554978867	0.9990897882	Butirosin.and.neomycin.biosynthesis	Butirosin and neomycin biosynthesis
11920	1443	80	47951.0870961933	0.61710773	126.68271	297.45082	milk	0.29540678	-0.077332197	-0.073833091	-20455.38	-4025.399	0.6523764	0.2007441	424.75063773	0.0048476717	FALSE	3.4162396384	TRUE	TRUE	0.1228820412	0.9990897882	Synthesis.and.degradation.of.ketone.bodies	Synthesis and degradation of ketone bodies
11906	1806	91	47952.5662750239	0.48957245	126.47875	298.81183	milk	0.24140544	-0.11995998	0.049884991	-20351.22	-4025.494	0.6523758	0.1999982	425.78015245	0.0038558629	FALSE	1.9370608078	FALSE	FALSE	0.2718142846	0.9990897882	Glycosphingolipid.biosynthesis.-.globo.series	Glycosphingolipid biosynthesis - globo series
11945	1444	93	47954.3735087719	1.4464713E-008	127.13681	297.84095	milk	0.094149921	-0.087917107	0.076575234	-20200.47	-4025.517	0.6525483	0.1983498	424.9777600145	1.13772816844738E-010	FALSE	0.1298270598	FALSE	FALSE	0.8278799559	0.9990897882	Steroid.biosynthesis	Steroid biosynthesis
13228	1421	98	47954.3522849348	0.000000561	127.14452	297.78969	milk	0.15365525	-0.16512405	0.32997456	-20294.36	-4025.437	0.652487	0.1982322	424.934210561	4.41225361128229E-009	FALSE	0.1510508969	FALSE	FALSE	0.8123946164	0.9990897882	Ascorbate.and.aldarate.metabolism	Ascorbate and aldarate metabolism
11792	1418	113	47954.5029845536	0.016139934	127.11528	297.88716	milk	0.10095009	-0.12907582	0.18063558	-20248.09	-4025.401	0.6520649	0.1982409	425.018579934	0.0001269547	FALSE	0.0003512781	FALSE	FALSE	0.9924354843	0.9990897882	Pentose.and.glucuronate.interconversions	Pentose and glucuronate interconversions
11843	1484	121	47954.2691663452	0.000000849	127.11523	297.91306	milk	0.30832159	-0.065665051	-0.44202264	-20222.93	-4025.414	0.6525084	0.1988201	425.028290849	6.67866544654075E-009	FALSE	0.2341694865	FALSE	FALSE	0.7589795571	0.9990897882	Renin-angiotensin.system	Renin-angiotensin system
12042	1927	122	47954.4793731431	0.055087454	127.08072	297.86484	milk	0.047986951	-0.031620042	-0.048659938	-20270.44	-4025.506	0.6523341	0.1976764	425.000647454	0.0004332961	FALSE	0.0239626886	FALSE	FALSE	0.9325350161	0.9990897882	Biosynthesis.of.Other.Secondary.Metabolites	Biosynthesis of Other Secondary Metabolites
11964	1823	125	47954.3760822359	2.7832992E-008	127.134	297.83994	milk	0.089403202	-0.078791826	0.067983165	-20230.14	-4025.39	0.6528475	0.1982858	424.9739400278	2.18926424040041E-010	FALSE	0.1272535958	FALSE	FALSE	0.8298259526	0.9990897882	Riboflavin.metabolism	Riboflavin metabolism
12059	1847	134	47954.2020898685	1.5164322E-006	127.11999	297.87303	milk	0.21431296	-0.068382033	-0.15404086	-20303.56	-4025.383	0.6520304	0.198033	424.9930215164	1.19291401919578E-008	FALSE	0.3012459632	FALSE	FALSE	0.7216371522	0.9990897882	Terpenoid.backbone.biosynthesis	Terpenoid backbone biosynthesis
3599	1883	134	47954.2020897618	1.5173546E-006	127.11999	297.87303	milk	0.21431296	-0.068382033	-0.15404086	-20303.56	-4025.383	0.6520304	0.198033	424.9930215174	1.19363963282899E-008	FALSE	0.3012460699	FALSE	FALSE	0.7216370959	0.9990897882	Metabolism.of.Terpenoids.and.Polyketides	Metabolism of Terpenoids and Polyketides
11943	1440	137	47954.4801432034	0.0011802386	127.14053	297.84801	milk	0.022517929	-0.02912964	0.015743583	-20269.78	-4025.59	0.6521374	0.1967743	424.9897202386	9.28285924253426E-006	FALSE	0.0231926283	FALSE	FALSE	0.9337139404	0.9990897882	Fatty.acid.biosynthesis	Fatty acid biosynthesis
11953	1738	139	47954.3806891227	0.10976284	126.98817	298.01713	milk	0.081504814	-0.076520702	0.025275343	-20127.38	-4025.554	0.6527773	0.1977549	425.11506284	0.0008636084	FALSE	0.122646709	FALSE	FALSE	0.8333502655	0.9990897882	Histidine.metabolism	Histidine metabolism
11869	1802	157	47893.8807547586	13.860154	120.73921	294.87744	milk	12.874635	-0.76712283	-1.5748487	-20061.31	-4025.499	0.6532613	0.1972434	429.476804	0.1029733989	TRUE	60.6225810731	FALSE	TRUE	3.77475828372553E-014	1.84963155902551E-012	Glycosylphosphatidylinositol(GPI)-anchor.biosynthesis	Glycosylphosphatidylinositol(GPI)-anchor biosynthesis
12222	1952	157	47954.3235207219	0.000000063	127.12915	297.87088	milk	0.18700426	-0.14334168	-0.045677292	-20055.54	-4025.534	0.6531134	0.1974747	425.000030063	4.95578032015296E-010	FALSE	0.1798151098	FALSE	FALSE	0.792773929	0.9990897882	Collecting.duct.acid.secretion	Collecting duct acid secretion
11837	1796	167	47953.6892068787	0.27758238	126.91689	297.597	milk	0.14065569	-0.060824309	-0.10111021	-20173.34	-4025.455	0.6527466	0.1978261	424.79147238	0.0021823463	FALSE	0.814128953	FALSE	FALSE	0.5162518033	0.9990897882	Glycosaminoglycan.biosynthesis.-.keratan.sulfate	Glycosaminoglycan biosynthesis - keratan sulfate
3586	1726	171	47953.2173023452	0.51549453	126.63475	298.09188	milk	0.28666459	-0.13009707	-0.034450839	-20199.92	-4025.47	0.6526069	0.1983583	425.24212453	0.0040542158	FALSE	1.2860334865	FALSE	FALSE	0.3912421662	0.9990897882	Valine,.leucine.and.isoleucine.biosynthesis	Valine, leucine and isoleucine biosynthesis
3575	1445	173	47954.5033064932	0.032004433	127.09533	297.90964	milk	0.064662605	-0.058793733	-0.010850186	-20076.51	-4025.476	0.6526865	0.196783	425.036974433	0.000251751	FALSE	2.9338501917664E-005	FALSE	FALSE	0.997831804	0.9990897882	Primary.bile.acid.biosynthesis	Primary bile acid biosynthesis
11978	1761	175	47954.2435793821	7.0660202E-008	127.13819	297.80667	milk	0.13408851	-0.11106967	0.062439039	-20080.02	-4025.509	0.6521311	0.1955832	424.9448600707	5.55774798750311E-010	FALSE	0.2597564496	FALSE	FALSE	0.7442449471	0.9990897882	Selenocompound.metabolism	Selenocompound metabolism
11992	1818	181	47953.0308456575	0.57875883	126.46909	298.5014	milk	0.31185933	-0.16885657	0.0046686211	-20095.89	-4025.448	0.6527989	0.1981844	425.54924883	0.0045554398	FALSE	1.4724901742	FALSE	FALSE	0.3519310077	0.9990897882	Other.glycan.degradation	Other glycan degradation
3573	1838	181	47954.3652926609	1.4583116E-007	127.14102	297.81019	milk	0.064226288	-0.06642278	0.054304958	-20066.52	-4025.449	0.6528968	0.1972235	424.9512101458	1.147003223922E-009	FALSE	0.1380431708	FALSE	FALSE	0.8217703506	0.9990897882	One.carbon.pool.by.folate	One carbon pool by folate
11787	1417	182	47951.8870235258	1.135728	126.43454	296.90403	milk	0.67424988	-0.19044325	-0.3986336	-20058.08	-4025.37	0.6529626	0.1986733	424.474298	0.0089027641	FALSE	2.6163123059	TRUE	TRUE	0.1880440071	0.9990897882	Pentose.phosphate.pathway	Pentose phosphate pathway
12282	1972	184	47954.2344166655	0.000000693	127.13761	297.80386	milk	0.19145803	-0.15209842	0.08529648	-20106.1	-4025.486	0.6531783	0.1995138	424.941470693	5.45115978050938E-009	FALSE	0.2689191662	FALSE	FALSE	0.739122969	0.9990897882	Phototransduction	Phototransduction
12204	1949	187	47948.6564439256	0.97576532	125.81848	299.52029	milk	0.41835254	-0.18375311	0.085798393	-20057.24	-4025.466	0.6525666	0.196755	426.31453532	0.0076956594	FALSE	5.8468919061	TRUE	TRUE	0.034676371	0.4634024125	Proximal.tubule.bicarbonate.reclamation	Proximal tubule bicarbonate reclamation
3609	1840	194	47954.4973379918	0.068768336	127.05204	297.943	milk	0.12587232	-0.12622378	0.048560645	-19984.2	-4025.494	0.6527421	0.1957572	425.063808336	0.0005409684	FALSE	0.0059978399	FALSE	FALSE	0.9676372706	0.9990897882	Porphyrin.and.chlorophyll.metabolism	Porphyrin and chlorophyll metabolism
3584	1822	204	47954.1019430514	1.8359919E-007	127.13071	297.79788	milk	0.021430298	-0.014177964	0.0007191169	-20429.5	-4025.368	0.6514457	0.1982441	424.9285901836	1.44417654660192E-009	FALSE	0.4013927803	FALSE	FALSE	0.672265819	0.9990897882	Thiamine.metabolism	Thiamine metabolism
12101	1454	205	47954.4975635083	0.018998611	127.10165	297.94592	milk	0.073699702	-0.058328394	-0.087570092	-20001.52	-4025.564	0.6525485	0.1960558	425.066568611	0.0001494534	FALSE	0.0057723234	FALSE	FALSE	0.9682781721	0.9990897882	alpha-Linolenic.acid.metabolism	alpha-Linolenic acid metabolism
11877	1437	214	47954.0733315055	0.3389923	126.66647	298.55455	milk	0.24355107	-0.20838337	0.1619366	-19890.27	-4025.468	0.6537681	0.1955628	425.5600123	0.0026691159	FALSE	0.4300043262	FALSE	FALSE	0.6592632605	0.9990897882	Nitrogen.metabolism	Nitrogen metabolism
13241	1741	217	47954.1866598818	2.2955891E-007	127.12728	297.84175	milk	0.20038276	-0.13163787	-0.041124925	-19914.94	-4025.448	0.653623	0.1970919	424.9690302296	1.80574074726901E-009	FALSE	0.3166759499	FALSE	FALSE	0.7135867048	0.9990897882	Tyrosine.metabolism	Tyrosine metabolism
11981	1719	218	47954.0659673717	1.8697336E-006	127.13618	297.77007	milk	0.43185163	-0.2646442	0.124041	-19855.25	-4025.436	0.6535974	0.1959164	424.9062518697	1.47065420126882E-008	FALSE	0.43736846	FALSE	FALSE	0.6559853765	0.9990897882	Glycine,.serine.and.threonine.metabolism	Glycine, serine and threonine metabolism
11892	1804	221	47954.1412180359	0.28479971	126.95392	297.34457	milk	0.2032159	-0.1106048	-0.22032716	-19875.18	-4025.549	0.6537726	0.1961562	424.58328971	0.0022383101	FALSE	0.3621177958	FALSE	FALSE	0.6908593129	0.9990897882	Glycosphingolipid.biosynthesis.-.lacto.and.neolacto.series	Glycosphingolipid biosynthesis - lacto and neolacto series
11833	1425	226	47954.4938736549	3.0806446E-008	127.10551	298.02153	milk	0.066184771	-0.050402964	-0.101202	-20074.86	-4025.51	0.6517592	0.196765	425.1270400308	2.42369083704817E-010	FALSE	0.0094621768	FALSE	FALSE	0.9588945551	0.9990897882	Glyoxylate.and.dicarboxylate.metabolism	Glyoxylate and dicarboxylate metabolism
11897	1438	227	47954.1698708176	2.4756902E-008	127.13637	297.78692	milk	0.12241768	-0.092451301	0.044168644	-20071.84	-4025.423	0.6519863	0.1958813	424.9232900248	1.94727142163798E-010	FALSE	0.3334650141	FALSE	FALSE	0.7050259223	0.9990897882	Sulfur.metabolism	Sulfur metabolism
11919	1809	228	47953.1353469938	0.5294055	126.41004	298.97695	milk	0.28103263	-0.17740499	0.12141614	-19955.69	-4025.499	0.6527134	0.1958246	425.9163955	0.0041705358	FALSE	1.3679888379	FALSE	FALSE	0.373377559	0.9990897882	Glycosphingolipid.biosynthesis.-.ganglio.series	Glycosphingolipid biosynthesis - ganglio series
12022	1774	231	47942.4588438533	3.7306169	125.07802	294.07383	milk	2.0698429	-0.48224666	-0.57593231	-19800.38	-4025.472	0.6530149	0.1958723	422.8824669	0.0289624748	TRUE	12.0444919784	FALSE	FALSE	0.0014718376	0.0270450152	Glutathione.metabolism	Glutathione metabolism
3590	1839	231	47695.9746562694	43.108068	106.25233	301.23337	milk	55.775425	-1.4536629	-6.8629014	-19775.59	-4025.401	0.6538772	0.1954241	450.593768	0.2886177901	TRUE	258.5286795623	TRUE	TRUE	0	0	Retinol.metabolism	Retinol metabolism
11745	1305	242	47953.812388605	0.31573507	126.86898	297.56117	milk	0.17650386	-0.10244466	-0.12320797	-19795	-4025.54	0.6538863	0.1953387	424.74588507	0.0024824923	FALSE	0.6909472267	FALSE	FALSE	0.5568636954	0.9990897882	Cytosolic.DNA-sensing.pathway	Cytosolic DNA-sensing pathway
12369	3434	242	47954.2425767323	0.42685223	126.71316	297.97207	milk	0.4094642	-0.30578932	-0.009106309	-19722.3	-4025.47	0.653783	0.1954491	425.11208223	0.0033573399	FALSE	0.2607590994	FALSE	FALSE	0.7436806679	0.9990897882	Metabolism.of.xenobiotics.by.cytochrome.P450	Metabolism of xenobiotics by cytochrome P450
12084	1453	245	47954.3543041078	1.3629992E-007	127.11616	297.94464	milk	0.092692673	-0.067451241	-0.10568435	-19873.34	-4025.575	0.6529344	0.1957917	425.0608001363	1.07224698931948E-009	FALSE	0.1490317239	FALSE	FALSE	0.8138275755	0.9990897882	Linoleic.acid.metabolism	Linoleic acid metabolism
11993	1722	246	47954.4686364867	1.3961192E-006	127.12637	297.90084	milk	0.15621166	-0.15189597	0.0026876244	-20034.33	-4025.408	0.6527943	0.1978396	425.0272113961	0.000000011	FALSE	0.034699345	FALSE	FALSE	0.9175135187	0.9990897882	Cysteine.and.methionine.metabolism	Cysteine and methionine metabolism
3606	1447	264	47954.2668410996	3.5290811E-008	127.14262	297.78503	milk	0.25081126	-0.23425782	0.13065002	-19614.52	-4025.482	0.6543146	0.1949012	424.9276500353	2.77568694039846E-010	FALSE	0.2364947321	FALSE	FALSE	0.7576127965	0.9990897882	Steroid.hormone.biosynthesis	Steroid hormone biosynthesis
11755	1361	268	47954.4885074431	0.098638511	127.02055	297.95347	milk	0.16243357	-0.1568048	0.046880952	-19647.13	-4025.468	0.6538244	0.1949637	425.072658511	0.000775953	FALSE	0.0148283886	FALSE	FALSE	0.9478464574	0.9990897882	Antigen.processing.and.presentation	Antigen processing and presentation
11775	1413	268	47953.4393323478	0.61362876	126.71142	297.11022	milk	0.37911759	-0.1800618	-0.28051473	-19764.44	-4025.46	0.6536227	0.1951487	424.43526876	0.0048193876	FALSE	1.0640034839	FALSE	FALSE	0.4448658844	0.9990897882	Intestinal.immune.network.for.IgA.production	Intestinal immune network for IgA production
11855	1799	287	47954.1144379009	5.1782976E-009	127.14988	297.7333	milk	0.11125028	-0.1029999	0.067249423	-19868.65	-4025.59	0.6523699	0.1947222	424.8831800052	4.0725933833277E-011	FALSE	0.3888979308	FALSE	FALSE	0.6780837295	0.9990897882	Glycosaminoglycan.degradation	Glycosaminoglycan degradation
12001	1827	291	47954.2346722144	0.3236257	126.78056	298.05136	milk	0.26538398	-0.20738381	0.012290321	-19753.84	-4025.527	0.6540905	0.1959872	425.1555457	0.0025461451	FALSE	0.2686636173	FALSE	FALSE	0.7392647786	0.9990897882	Nicotinate.and.nicotinamide.metabolism	Nicotinate and nicotinamide metabolism
11907	1442	293	47954.4893203098	0.012526953	127.12168	297.88149	milk	0.16177847	-0.16920692	0.0035927838	-19657.24	-4025.605	0.6533244	0.1950544	425.015696953	9.8533300362121E-005	FALSE	0.0140155219	FALSE	FALSE	0.9493888139	0.9990897882	Fatty.acid.metabolism	Fatty acid metabolism
11786	1416	296	47954.1566727743	0.35978079	126.83653	297.66825	milk	0.26535884	-0.15528058	-0.14587014	-19876.9	-4025.46	0.6523199	0.1955907	424.86456079	0.0028285474	FALSE	0.3466630574	FALSE	FALSE	0.6984334989	0.9990897882	Citrate.cycle.(TCA.cycle)	Citrate cycle (TCA cycle)
11798	1420	298	47954.3156150607	1.0831343E-007	127.13998	297.79989	milk	0.12466398	-0.12155167	0.060684558	-19801.47	-4025.405	0.6537273	0.1961411	424.9398701083	8.51922659636452E-010	FALSE	0.187720771	FALSE	FALSE	0.7876151343	0.9990897882	Galactose.metabolism	Galactose metabolism
11861	1427	298	47951.1966880052	0.95845402	126.32474	297.33224	milk	0.43436528	-0.17738936	-0.1739351	-19837.14	-4025.459	0.6530164	0.195926	424.61543402	0.0075300909	FALSE	3.3066478265	TRUE	TRUE	0.1302063603	0.9990897882	Butanoate.metabolism	Butanoate metabolism
12090	1787	302	47954.4946251656	0.095020138	127.03737	297.89362	milk	0.14672301	-0.11571628	-0.059605583	-19755.1	-4025.383	0.6539745	0.1957379	425.026010138	0.0007474109	FALSE	0.0087106661	FALSE	FALSE	0.9606473915	0.9990897882	Other.types.of.O-glycan.biosynthesis	Other types of O-glycan biosynthesis
12110	1455	304	47954.4721275051	0.14333701	126.98718	297.90747	milk	0.20359676	-0.17096707	-0.030493581	-19687.73	-4025.449	0.6534762	0.194394	425.03798701	0.0011274792	FALSE	0.0312083266	FALSE	FALSE	0.9221466833	0.9990897882	Biosynthesis.of.unsaturated.fatty.acids	Biosynthesis of unsaturated fatty acids
12376	3435	307	47954.4551571356	6.6175535E-007	127.12468	297.91399	milk	0.31117354	-0.29220019	-0.074516657	-19545.09	-4025.497	0.6543772	0.1947958	425.0386706618	5.20556155229017E-009	FALSE	0.0481786961	FALSE	FALSE	0.9012309107	0.9990897882	Drug.metabolism.-.cytochrome.P450	Drug metabolism - cytochrome P450
11794	1419	319	47954.3213509815	2.2727148E-007	127.12429	297.91917	milk	0.11942202	-0.10393019	-0.091108123	-19613.91	-4025.748	0.6531471	0.1946319	425.0434602273	1.7877895687259E-009	FALSE	0.1819848502	FALSE	FALSE	0.7913488192	0.9990897882	Fructose.and.mannose.metabolism	Fructose and mannose metabolism
12045	1745	337	47954.1139693875	6.8757278E-008	127.13859	297.77605	milk	0.23454752	-0.19219945	0.039610285	-19651.42	-4025.496	0.6541235	0.1949939	424.9146400688	5.4080572989535E-010	FALSE	0.3893664442	FALSE	FALSE	0.6778639844	0.9990897882	Tryptophan.metabolism	Tryptophan metabolism
11961	1716	339	47952.0252561099	0.87475914	126.01479	299.09436	milk	0.42235474	-0.26554183	0.10236232	-19673.61	-4025.559	0.6538114	0.1947489	425.98390914	0.0068938628	FALSE	2.4780797218	TRUE	TRUE	0.2025526612	0.9990897882	Alanine,.aspartate.and.glutamate.metabolism	Alanine, aspartate and glutamate metabolism
11781	1415	369	47954.5009178496	0.051991728	127.07979	297.88341	milk	0.18793403	-0.19639963	0.092902632	-19538.01	-4025.4	0.6542093	0.1943389	425.015191728	0.0004089593	FALSE	0.0024179821	FALSE	FALSE	0.9797865912	0.9990897882	Glycolysis.-.Gluconeogenesis	Glycolysis / Gluconeogenesis
12202	1941	370	47954.3016009522	4.038179E-007	127.12765	297.86857	milk	0.10562189	-0.094465326	-0.026646765	-19731.56	-4025.503	0.6530708	0.1943736	424.9962204038	3.17647576052324E-009	FALSE	0.2017348795	FALSE	FALSE	0.7786884985	0.9990897882	Vitamin.digestion.and.absorption	Vitamin digestion and absorption
13249	1964	386	47954.3794496236	5.1920768E-007	127.14392	297.83076	milk	0.15911804	-0.16869379	0.011366928	-19580.73	-4025.727	0.6535811	0.1934956	424.9746805192	4.08362175619371E-009	FALSE	0.1238862081	FALSE	FALSE	0.8323967902	0.9990897882	Dorso-ventral.axis.formation	Dorso-ventral axis formation
11930	1735	390	47953.047795461	1.794339	125.26677	299.25515	milk	1.1848749	-0.70796985	0.16330758	-19394.54	-4025.751	0.6544913	0.1933514	426.316259	0.0141218585	FALSE	1.4555403707	TRUE	FALSE	0.3553128931	0.9990897882	Arginine.and.proline.metabolism	Arginine and proline metabolism
12181	1940	436	47770.4182755994	49.862287	108.61143	294.84675	milk	65.523569	-2.0115652	-9.1346313	-19473.81	-4025.533	0.6543497	0.1930944	453.320467	0.3146407363	TRUE	184.0850602323	TRUE	TRUE	0	0	Fat.digestion.and.absorption	Fat digestion and absorption
11711	1252	438	47953.8267053277	2.831461E-006	127.13229	297.75047	milk	0.37960054	-0.24391583	-0.090368987	-19402.01	-4025.558	0.6549869	0.1931947	424.8827628315	2.22717685407724E-008	FALSE	0.676630504	FALSE	FALSE	0.5618599527	0.9990897882	NOD-like.receptor.signaling.pathway	NOD-like receptor signaling pathway
11910	1732	450	47953.9880215134	3.5119276E-007	127.14225	297.7239	milk	0.25378361	-0.20955076	0.06504949	-19460.45	-4025.427	0.6545168	0.1936451	424.8661503512	2.76220342985856E-009	FALSE	0.5153143183	FALSE	FALSE	0.6228537442	0.9990897882	Lysine.degradation	Lysine degradation
12034	1450	456	47954.3802593453	0.2677141	126.90579	297.68527	milk	0.27520353	-0.19177517	-0.2124707	-19322.88	-4025.573	0.6545319	0.191758	424.8587741	0.0021051091	FALSE	0.1230764864	FALSE	FALSE	0.8330192182	0.9990897882	Ether.lipid.metabolism	Ether lipid metabolism
12067	1452	471	47954.0071075964	2.5337252E-007	127.11221	297.87896	milk	0.2581821	-0.16788349	-0.19376734	-19394.54	-4025.483	0.6544145	0.1930787	424.9911702534	0.000000002	FALSE	0.4962282353	FALSE	FALSE	0.6307165016	0.9990897882	Arachidonic.acid.metabolism	Arachidonic acid metabolism
11730	1279	477	47954.4110649247	0.22728536	126.88371	297.97062	milk	0.22561333	-0.19766261	-0.01420662	-19265.84	-4025.681	0.6556242	0.1925328	425.08161536	0.0017880858	FALSE	0.092270907	FALSE	FALSE	0.8581111926	0.9990897882	RIG-I-like.receptor.signaling.pathway	RIG-I-like receptor signaling pathway
11803	1423	479	47951.5430497038	1.0789808	125.76882	299.26669	milk	0.51010348	-0.32588444	0.13366235	-19353.67	-4025.655	0.6546539	0.1928345	426.1144908	0.0085061057	FALSE	2.9602861279	TRUE	TRUE	0.1564689815	0.9990897882	Amino.sugar.and.nucleotide.sugar.metabolism	Amino sugar and nucleotide sugar metabolism
3580	1828	512	47949.1881981636	0.96758041	125.80246	299.42462	milk	0.37555681	-0.17690473	0.032244425	-19663.41	-4025.591	0.6529026	0.193374	426.19466041	0.0076325637	FALSE	5.3151376681	TRUE	TRUE	0.0456297038	0.5159666511	Pantothenate.and.CoA.biosynthesis	Pantothenate and CoA biosynthesis
12093	1754	514	47949.8138458407	0.87303412	126.04075	298.62152	milk	0.33228309	-0.15044225	-0.068739474	-19606.11	-4025.616	0.6529864	0.1930464	425.53530412	0.0068789543	FALSE	4.689489991	FALSE	TRUE	0.0631096502	0.6626513273	beta-Alanine.metabolism	beta-Alanine metabolism
12108	1790	514	47953.7853473788	5.9121034E-008	127.16518	297.59318	milk	0.27625769	-0.2418048	0.1404059	-19387.3	-4025.692	0.6539964	0.1911614	424.7583600591	4.64915269828688E-010	FALSE	0.7179884529	FALSE	FALSE	0.5475914551	0.9990897882	Glycosaminoglycan.biosynthesis.-.chondroitin.sulfate	Glycosaminoglycan biosynthesis - chondroitin sulfate
11933	1480	519	47952.3518853351	0.8298761	126.31063	297.62148	milk	0.42212017	-0.26374295	-0.13270467	-19049.3	-4025.712	0.6547308	0.1904422	424.7619861	0.0065272361	FALSE	2.1514504966	FALSE	FALSE	0.2417427944	0.9990897882	PPAR.signaling.pathway	PPAR signaling pathway
11800	1422	540	47954.4397690441	1.0714672E-007	127.12805	297.85867	milk	0.20383413	-0.19936079	0.023995296	-19378.36	-4025.196	0.6545991	0.1925464	424.9867201071	8.42825166512772E-010	FALSE	0.0635667876	FALSE	FALSE	0.8848305928	0.9990897882	Starch.and.sucrose.metabolism	Starch and sucrose metabolism
11835	1431	540	47953.892878321	3.4288631E-007	127.10838	297.91926	milk	0.29512398	-0.19304043	-0.31309797	-18865.75	-4025.861	0.6554045	0.1895246	425.0276403429	2.69759011227295E-009	FALSE	0.6104575107	FALSE	FALSE	0.585785187	0.9990897882	Oxidative.phosphorylation	Oxidative phosphorylation
12292	1981	549	47953.7535689273	0.51513233	126.51647	298.39788	milk	0.30620471	-0.22734075	0.060261358	-19362.88	-4025.586	0.653848	0.1910252	425.42948233	0.004055151	FALSE	0.7497669044	FALSE	FALSE	0.5369597129	0.9990897882	Circadian.rhythm.-.mammal	Circadian rhythm - mammal
12321	1987	549	47953.7535689273	0.51513233	126.51647	298.39788	milk	0.30620471	-0.22734075	0.060261358	-19362.88	-4025.586	0.653848	0.1910252	425.42948233	0.004055151	FALSE	0.7497669044	FALSE	FALSE	0.5369597129	0.9990897882	Environment.Adaptation	Environment Adaptation
12050	1451	557	47954.2365238271	2.400986E-007	127.12059	297.91309	milk	0.1992028	-0.17482885	-0.10759636	-19186.96	-4025.721	0.6550491	0.1910375	425.0336802401	1.88874673683087E-009	FALSE	0.2668120046	FALSE	FALSE	0.7402940459	0.9990897882	Sphingolipid.metabolism	Sphingolipid metabolism
11652	1249	559	47954.1118036201	4.5246415E-008	127.13714	297.78256	milk	0.51183171	-0.44507541	-0.0003312217	-18929.42	-4025.542	0.6555261	0.1902182	424.9197000452	3.55886682553166E-010	FALSE	0.3915322116	FALSE	FALSE	0.6768498125	0.9990897882	Hematopoietic.cell.lineage	Hematopoietic cell lineage
12210	1947	565	47953.7221686193	0.000000411	127.1344	297.7203	milk	0.23886854	-0.17843318	-0.017294484	-19262.19	-4025.573	0.6550646	0.1924319	424.854700411	3.23287858102334E-009	FALSE	0.7811672124	FALSE	FALSE	0.5267231288	0.9990897882	Vasopressin-regulated.water.reabsorption	Vasopressin-regulated water reabsorption
12114	1936	578	47954.3814431205	0.26202349	126.8789	297.84846	milk	0.22521791	-0.16384241	-0.11621686	-19283.81	-4025.523	0.6543318	0.1918905	424.98938349	0.0020608903	FALSE	0.1218927112	FALSE	FALSE	0.8339322001	0.9990897882	Carbohydrate.digestion.and.absorption	Carbohydrate digestion and absorption
12401	3436	594	47951.6261823401	0.70739079	126.20815	298.7578	milk	0.28529611	-0.16584055	0.026627721	-19382.29	-4025.529	0.6542976	0.1921914	425.67334079	0.0055737129	FALSE	2.8771534916	FALSE	TRUE	0.1635549612	0.9990897882	Drug.metabolism.-.other.enzymes	Drug metabolism - other enzymes
11845	1426	608	47954.3643794023	1.051703E-006	127.11494	297.96394	milk	0.16248458	-0.14926188	-0.10095487	-19312.89	-4025.648	0.6544116	0.1909506	425.0788810517	8.27363794766052E-009	FALSE	0.1389564294	FALSE	FALSE	0.8211005653	0.9990897882	Propanoate.metabolism	Propanoate metabolism
11807	1424	620	47954.2644966305	2.7777009E-007	127.16514	297.68682	milk	0.16420606	-0.18233201	0.093606787	-19281.15	-4025.558	0.6549802	0.1910615	424.8519602778	2.18432574676723E-009	FALSE	0.2388392012	FALSE	FALSE	0.7562405594	0.9990897882	Pyruvate.metabolism	Pyruvate metabolism
3568	1725	631	47954.0529564712	0.55417338	126.65383	297.61697	milk	0.41156966	-0.25683916	-0.2088605	-19228.18	-4025.536	0.6551075	0.1919438	424.82497338	0.0043564349	FALSE	0.4503793605	FALSE	FALSE	0.6502598138	0.9990897882	Valine,.leucine.and.isoleucine.degradation	Valine, leucine and isoleucine degradation
12049	1780	641	47954.4403196932	0.22437983	126.88957	297.97139	milk	0.20055884	-0.17190806	-0.011673409	-18982.9	-4025.592	0.656075	0.1893291	425.08533983	0.0017651865	FALSE	0.0630161385	FALSE	FALSE	0.8853869665	0.9990897882	N-Glycan.biosynthesis	N-Glycan biosynthesis
11667	1250	666	47954.1789741637	0.50395833	126.61841	298.00204	milk	0.44220938	-0.33630831	-0.052692823	-18951.34	-4025.483	0.6563436	0.1898375	425.12440833	0.0039643561	FALSE	0.324361668	FALSE	FALSE	0.7096427935	0.9990897882	Complement.and.coagulation.cascades	Complement and coagulation cascades
12201	1948	776	47953.8751670541	3.0198838E-008	127.16111	297.69485	milk	0.19400728	-0.18583286	-0.034905651	-18959.14	-4026.184	0.6562373	0.1894979	424.8559600302	2.37484856752416E-010	FALSE	0.6281687776	FALSE	FALSE	0.579242599	0.9990897882	Aldosterone-regulated.sodium.reabsorption	Aldosterone-regulated sodium reabsorption
12310	1977	799	47953.5711369771	0.65821106	126.42781	298.05827	milk	0.33035211	-0.20251343	-0.099668184	-19216.75	-4026.357	0.6530363	0.1880037	425.14429106	0.0051792562	FALSE	0.9321988546	FALSE	FALSE	0.4808685505	0.9990897882	Taste.transduction	Taste transduction
11923	1479	814	47951.8311339309	1.1911534	126.00374	297.53294	milk	0.64361088	-0.36626498	-0.26660812	-18652.97	-4025.784	0.6564628	0.1872396	424.7278334	0.0093647895	FALSE	2.6722019008	FALSE	TRUE	0.1824916349	0.9990897882	Adipocytokine.signaling.pathway	Adipocytokine signaling pathway
11688	1251	834	47954.4267353769	0.3418648	126.78905	297.90879	milk	0.42755741	-0.352115	-0.10802579	-18671.81	-4025.535	0.6575853	0.1882367	425.0397048	0.0026890769	FALSE	0.0766004548	FALSE	FALSE	0.872191152	0.9990897882	Toll-like.receptor.signaling.pathway	Toll-like receptor signaling pathway
12406	3437	860	47952.0043536718	0.91727315	126.07038	298.49524	milk	0.46264429	-0.29186516	-0.03492545	-18717.52	-4025.526	0.6565622	0.1879526	425.48289315	0.0072233255	FALSE	2.4989821599	FALSE	FALSE	0.2002852724	0.9990897882	Xenobiotics.Biodegration.and.Metabolism	Xenobiotics Biodegration and Metabolism
3624	1448	969	47897.0580163803	43.231393	111.8874	288.82613	milk	44.88143	-3.6180517	-7.1588389	-18569.33	-4025.844	0.6562153	0.1855462	443.944923	0.2786986165	TRUE	57.4453194514	TRUE	TRUE	1.85185200507476E-013	6.80555611864975E-012	Glycerolipid.metabolism	Glycerolipid metabolism
12039	1777	978	47947.544369583	2.2212242	124.98456	297.82084	milk	1.1962697	-0.5710076	-0.45251127	-18510.15	-4025.628	0.6559155	0.1852676	425.0266242	0.0174616604	TRUE	6.9589662487	FALSE	FALSE	0.0195816797	0.3198341014	Metabolism.of.Other.Amino.Acids	Metabolism of Other Amino Acids
11929	1439	981	47953.7140731746	5.2111602E-007	127.14148	297.71099	milk	0.52198063	-0.44805117	-0.091905899	-18049.7	-4025.817	0.6582836	0.1830829	424.8524705211	4.09870970405643E-009	FALSE	0.7892626571	FALSE	FALSE	0.5241258133	0.9990897882	Energy.Metabolism	Energy Metabolism
11937	1710	1007	47948.8894570023	1.5796904	125.41277	298.35053	milk	0.74304845	-0.39309826	-0.20871752	-18378.77	-4025.637	0.6576754	0.1851881	425.3429904	0.0124392456	FALSE	5.6138788294	FALSE	TRUE	0.0391041574	0.4790259276	Pyrimidine.metabolism	Pyrimidine metabolism
11762	1409	1023	47954.2625890551	0.54491624	126.61757	297.78376	milk	0.5218905	-0.38276269	-0.22417225	-18454.08	-4025.518	0.6577664	0.1851772	424.94624624	0.0042851965	FALSE	0.2407467766	FALSE	FALSE	0.7551283029	0.9990897882	B.cell.receptor.signaling.pathway	B cell receptor signaling pathway
11819	1793	1075	47953.2054777211	7.1689182E-007	127.18322	297.41877	milk	0.38535438	-0.33553716	0.058664046	-18869.21	-4026.002	0.6549405	0.1867633	424.6019907169	5.63668553099305E-009	FALSE	1.2978581106	FALSE	FALSE	0.3886049968	0.9990897882	Glycosaminoglycan.biosynthesis.-.heparan.sulfate	Glycosaminoglycan biosynthesis - heparan sulfate
12141	1937	1100	47954.4041750184	5.1126995E-008	127.14621	297.84378	milk	0.41559502	-0.43563958	-0.037806623	-18152.85	-4025.903	0.6586103	0.182975	424.9899900511	4.02111828417388E-010	FALSE	0.0991608133	FALSE	FALSE	0.8522338311	0.9990897882	Protein.digestion.and.absorption	Protein digestion and absorption
12068	1786	1122	47953.4680455471	7.5769125E-010	127.07138	297.99892	milk	0.35594928	-0.23763771	-0.37529758	-18816.16	-4025.757	0.6562769	0.1861688	425.0703000008	5.96272150342179E-012	FALSE	1.0352902846	FALSE	FALSE	0.4524207858	0.9990897882	Mucin.type.O-Glycan.biosynthesis	Mucin type O-Glycan biosynthesis
11768	1410	1127	47954.4261959237	0.43461012	126.72172	297.76826	milk	0.51525869	-0.39438077	-0.3147948	-18371.73	-4025.865	0.6577569	0.1847355	424.92459012	0.0034179197	FALSE	0.077139908	FALSE	FALSE	0.8716878972	0.9990897882	Fc.epsilon.RI.signaling.pathway	Fc epsilon RI signaling pathway
11867	1486	1166	47954.0276553794	3.4138499E-007	127.1376	297.82097	milk	0.24385504	-0.2286161	-0.11931218	-18406.59	-4026.087	0.6567135	0.182414	424.9585703414	2.68516150283886E-009	FALSE	0.4756804523	FALSE	FALSE	0.639357036	0.9990897882	Cardiac.muscle.contraction	Cardiac muscle contraction
12294	1976	1192	47954.0665263296	0.000000591	127.15035	297.74772	milk	0.20354843	-0.20571677	-0.030313907	-17980.01	-4025.894	0.657467	0.1811834	424.898070591	4.64809005443516E-009	FALSE	0.4368095021	FALSE	FALSE	0.6562332216	0.9990897882	Olfactory.transduction	Olfactory transduction
11882	1429	1214	47954.1329576741	0.60257525	126.43895	298.25894	milk	0.39512831	-0.31907625	-0.01726331	-18412.53	-4026.507	0.6576456	0.1838185	425.30046525	0.0047431361	FALSE	0.3703781576	FALSE	FALSE	0.6868726832	0.9990897882	Inositol.phosphate.metabolism	Inositol phosphate metabolism
12100	1933	1259	47951.8507755673	1.4370968	125.50937	298.90217	milk	0.79516325	-0.52926603	0.032920379	-18076.24	-4025.612	0.6586804	0.1819402	425.8486368	0.0113204947	FALSE	2.6525602644	FALSE	FALSE	0.1844230908	0.9990897882	Bile.secretion	Bile secretion
12015	1449	1264	47953.6471919147	1.6650165E-008	127.11497	297.83646	milk	0.36082978	-0.29998064	-0.20454803	-17966.62	-4025.951	0.6585715	0.1808348	424.9514300167	1.30985083801059E-010	FALSE	0.856143917	FALSE	FALSE	0.5032922784	0.9990897882	Glycerophospholipid.metabolism	Glycerophospholipid metabolism
11763	1358	1378	47953.9428829546	1.3511486E-007	127.14181	297.7935	milk	0.42852385	-0.40670134	-0.14059473	-17937.02	-4026.134	0.6596546	0.1813231	424.9353101351	1.06270989736903E-009	FALSE	0.5604528771	FALSE	FALSE	0.6048452257	0.9990897882	Natural.killer.cell.mediated.cytotoxicity	Natural killer cell mediated cytotoxicity
11759	1364	1488	47954.4562796699	0.12883358	126.98969	297.92443	milk	0.55701286	-0.51063803	-0.14805563	-17716.69	-4025.398	0.6614773	0.1797455	425.04295358	0.0010134918	FALSE	0.0470561618	FALSE	FALSE	0.9025069342	0.9990897882	T.cell.receptor.signaling.pathway	T cell receptor signaling pathway
12247	1968	1494	47954.5005576983	0.25906065	126.866	297.92022	milk	0.58548207	-0.51737469	-0.23326551	-17641.91	-4025.78	0.6611143	0.1790865	425.04528065	0.0020378409	FALSE	0.0027781334	FALSE	FALSE	0.9782882307	0.9990897882	Osteoclast.differentiation	Osteoclast differentiation
11814	1482	1606	47954.4502718938	0.50453771	126.58383	298.10126	milk	0.58241174	-0.54374044	0.10168715	-17780.07	-4026.015	0.6598033	0.1787199	425.18962771	0.0039699755	FALSE	0.0530639379	FALSE	FALSE	0.8958159869	0.9990897882	Progesterone-mediated.oocyte.maturation	Progesterone-mediated oocyte maturation
12224	1953	1639	47953.9075821717	1.152842E-007	127.18506	297.59294	milk	0.4704926	-0.49053738	0.023636355	-17446.3	-4026.295	0.6617012	0.1779046	424.7780001153	9.06428788849123E-010	FALSE	0.59575366	FALSE	FALSE	0.5912977869	0.9990897882	Excretory.System	Excretory System
11769	1411	1683	47954.4510706216	0.14362683	127.01113	297.78553	milk	0.53835386	-0.5511873	0.018073532	-17611.83	-4026.066	0.6609425	0.1775909	424.94028683	0.0011295435	FALSE	0.0522652101	FALSE	FALSE	0.8966866976	0.9990897882	Fc.gamma.R-mediated.phagocytosis	Fc gamma R-mediated phagocytosis
12030	1844	1796	47910.0008324436	30.826391	110.04307	297.51414	milk	24.560845	-4.5704409	-4.229398	-17266.55	-4025.55	0.6626754	0.1762012	438.383601	0.2188294807	TRUE	44.5025033881	TRUE	TRUE	1.21187726520589E-010	3.5629191597053E-009	Metabolism.of.Cofactors.and.Vitamins	Metabolism of Cofactors and Vitamins
11911	1478	1843	47953.7196076503	1.1214174	126.02428	297.90273	milk	0.86279964	-0.62669749	-0.22778057	-17391.53	-4025.626	0.6626574	0.1766114	425.0484274	0.0088199398	FALSE	0.7837281814	FALSE	FALSE	0.5258996519	0.9990897882	Insulin.signaling.pathway	Insulin signaling pathway
11830	1483	1961	47954.1129496964	0.015929437	127.24349	297.34326	milk	0.28785076	-0.34334554	0.081970533	-17520.61	-4027.001	0.6609867	0.1762417	424.602679437	0.000125173	FALSE	0.3903861353	FALSE	FALSE	0.6773861566	0.9990897882	Melanogenesis	Melanogenesis
11774	1412	2001	47938.9494459629	5.7829293	120.84432	302.68762	milk	2.8191853	-1.3305919	-0.0018791639	-17261.85	-4026.733	0.6611497	0.1739904	429.3148693	0.0456689167	FALSE	15.5538898688	TRUE	TRUE	0.0002497388	0.0052445156	Leukocyte.transendothelial.migration	Leukocyte transendothelial migration
12300	1980	2084	47954.5023078979	0.39409131	126.73561	297.9008	milk	0.44576258	-0.39929523	-0.12603123	-17030.6	-4026.824	0.6602131	0.1707888	425.03050131	0.0030999153	FALSE	0.0010279338	FALSE	FALSE	0.9869546228	0.9990897882	Sensory.System	Sensory System
12243	1960	2164	47954.4063327881	0.23665394	126.91999	297.76937	milk	0.43246797	-0.42358477	-0.028476424	-17073.76	-4026.295	0.6632521	0.1730619	424.92601394	0.0018611213	FALSE	0.0970030436	FALSE	FALSE	0.8540560345	0.9990897882	Neurotrophin.signaling.pathway	Neurotrophin signaling pathway
12078	1929	2170	47954.3665939476	0.18140489	127.0252	297.58843	milk	0.39210357	-0.42800307	0.049087798	-17384.37	-4027.339	0.660493	0.1737746	424.79503489	0.001426065	FALSE	0.1367418841	FALSE	FALSE	0.8227278645	0.9990897882	Gastric.acid.secretion	Gastric acid secretion
11941	1481	2288	47954.3997465004	0.72102135	126.3895	297.95879	milk	0.65753435	-0.54197452	-0.23003635	-17200.43	-4026.954	0.6614502	0.1721926	425.06931135	0.0056723971	FALSE	0.1035893313	FALSE	FALSE	0.8485439518	0.9990897882	GnRH.signaling.pathway	GnRH signaling pathway
12071	1751	2454	47954.4559976412	0.21613417	126.91454	297.87891	milk	1.1187547	-1.0843457	-0.13041376	-16109.18	-4025.626	0.6682621	0.1672161	425.00958417	0.0017000946	FALSE	0.0473381905	FALSE	FALSE	0.9021851608	0.9990897882	Amino.Acid.Metabolism	Amino Acid Metabolism
12231	1956	2464	47954.493602938	0.56786088	126.54761	297.95417	milk	0.53597147	-0.47602055	-0.12560272	-17357.43	-4027.373	0.6606253	0.1726267	425.06964088	0.0044672838	FALSE	0.0097328937	FALSE	FALSE	0.9582786168	0.9990897882	Long-term.potentiation	Long-term potentiation
12237	1957	2737	47954.5021294598	0.57879294	126.54513	297.91931	milk	0.66045427	-0.5933418	-0.22034509	-16936.9	-4027.798	0.6618871	0.168038	425.04323294	0.0045529821	FALSE	0.0012063719	FALSE	FALSE	0.9858448751	0.9990897882	Long-term.depression	Long-term depression
11780	1414	2809	47937.6864866777	6.6988607	119.37192	306.30533	milk	3.4259162	-1.7436054	0.42695073	-16484.46	-4026.174	0.6662483	0.1670842	432.3761107	0.053135712	FALSE	16.816849154	TRUE	TRUE	0.0001320735	0.0032358012	Chemokine.signaling.pathway	Chemokine signaling pathway
12087	1932	2837	47954.2135276464	1.0732207	125.92276	298.41107	milk	0.85174595	-0.75822811	-0.020005788	-16546.26	-4028.304	0.6629637	0.1651184	425.4070507	0.0084508241	FALSE	0.2898081853	FALSE	FALSE	0.7277243675	0.9990897882	Pancreatic.secretion	Pancreatic secretion
12058	1928	3008	47954.4697251753	0.44331419	126.73325	297.72651	milk	0.58893492	-0.61116879	0.013248029	-16683.43	-4028.741	0.6621068	0.1651641	424.90307419	0.0034858167	FALSE	0.0336106564	FALSE	FALSE	0.918936274	0.9990897882	Salivary.secretion	Salivary secretion
11888	1487	3170	47954.3028803812	1.0396884	126.02306	298.16978	milk	0.84799943	-0.7184739	-0.13671316	-16402.21	-4027.64	0.6644958	0.1636466	425.2325284	0.00818248	FALSE	0.2004554505	FALSE	FALSE	0.7794924288	0.9990897882	Vascular.smooth.muscle.contraction	Vascular smooth muscle contraction
11921	1709	3434	47954.0107239597	1.4395833	125.59474	298.50576	milk	1.2251399	-0.98854772	0.021532284	-16057.67	-4025.875	0.6666435	0.1608184	425.5400833	0.0113322389	FALSE	0.492611872	FALSE	FALSE	0.6322237796	0.9990897882	Purine.metabolism	Purine metabolism
12126	1456	3572	47953.535350054	2.2666516	124.97798	297.39421	milk	2.3321501	-1.7743016	-0.95033461	-14607.28	-4026.644	0.6721912	0.1497739	424.6388416	0.0178133378	TRUE	0.9679857777	FALSE	FALSE	0.4707503095	0.9990897882	Lipid.Metabolism	Lipid Metabolism
11896	1430	3867	47952.4627576657	2.7771515	124.21783	298.74023	milk	2.1221382	-1.5990557	-0.20146621	-14977.44	-4026.589	0.6730593	0.1531081	425.7352115	0.0218681988	FALSE	2.040578166	FALSE	FALSE	0.2568210697	0.9990897882	Carbohydrate.Metabolism	Carbohydrate Metabolism
11949	1713	3955	47952.2470013588	2.4224849	124.47979	299.25469	milk	1.5662065	-1.1309573	-0.046797098	-15613.38	-4026.027	0.6685704	0.1561156	426.1569649	0.0190893733	FALSE	2.2563344729	FALSE	FALSE	0.2283472719	0.9990897882	Nucleotide.Metabolism	Nucleotide Metabolism
11900	1488	4109	47954.503330641	0.81932327	126.30845	297.90792	milk	0.96018545	-0.90736474	-0.058198166	-15523.67	-4028.214	0.6680596	0.1540815	425.03569327	0.0064448802	FALSE	5.19070454174653E-006	FALSE	FALSE	0.9990897882	0.9990897882	Circulartory.System	Circulartory System
12005	1819	4356	47952.8226396427	5.123758E-008	127.15137	297.55263	milk	1.3600905	-1.2888935	-0.31225786	-14891.55	-4026.564	0.6743069	0.1502379	424.7040000512	4.02965221525753E-010	TRUE	1.680696189	FALSE	FALSE	0.3131961223	0.9990897882	Glycan.Biosynthesis.and.Metabolism	Glycan Biosynthesis and Metabolism
12260	1967	4502	47954.1516979015	1.6770181	125.27946	298.78633	milk	1.5903718	-1.4137607	0.26389694	-15251.02	-4027.261	0.6684012	0.1505391	425.7428081	0.0132093937	FALSE	0.3516379302	FALSE	FALSE	0.6959786075	0.9990897882	Axon.guidance	Axon guidance
12249	1961	5563	47954.4865851817	1.2656844	125.8463	297.96939	milk	1.3477139	-1.1832785	-0.35128886	-14549.54	-4028.653	0.6739188	0.143666	425.0813744	0.0099572389	FALSE	0.01675065	FALSE	FALSE	0.9443407847	0.9990897882	Nervous.System	Nervous System
11851	1485	6001	47954.4847287084	1.3867369	125.73849	297.90313	milk	1.7907322	-1.546914	-0.70189273	-13410.75	-4028.323	0.6803501	0.1331814	425.0283569	0.0109084321	FALSE	0.0186071233	FALSE	FALSE	0.9411191939	0.9990897882	Endocrine.System	Endocrine System
12264	1969	6147	47954.347249411	1.8364564	125.18699	298.42369	milk	2.1731797	-1.9874857	0.13719902	-13732.8	-4027.804	0.6774298	0.1346647	425.4471364	0.0144576175	FALSE	0.1560864207	FALSE	FALSE	0.8088549878	0.9990897882	Development	Development
12180	1944	6775	47953.0611558133	3.3844523	123.53901	298.77987	milk	2.7758422	-2.2331454	-0.4577903	-13185.61	-4029.564	0.6816854	0.1284094	425.7033323	0.0266653008	TRUE	1.4421800184	FALSE	FALSE	0.3580044361	0.9990897882	Digestive.System	Digestive System
11637	640	8274	47947.8152539073	7.3031239	119.3912	300.66876	milk	5.186118	-3.7849534	-0.37902167	-11602.92	-4028.235	0.6933311	0.1100942	427.3630839	0.057643655	FALSE	6.6880819244	TRUE	TRUE	0.0225000025	0.330750037	Immune.System	Immune System
12008	1729	27	47928.6677325885	1.0218259E-007	123.03474	312.768	prot	0.015260726	-0.0076601105	-0.013191019	-20578.72	-4025.513	0.651824	0.2001362	435.8027401022	8.30518192789577E-010	FALSE	0.0661941301	FALSE	FALSE	0.7969609329	0.9739532783	Lysine.biosynthesis	Lysine biosynthesis
12062	1748	30	47928.6976906797	2.5440217E-008	123.03556	312.76273	prot	0.083940293	-0.068841329	0.066437774	-20529.43	-4025.452	0.6521035	0.1989525	435.7982900254	2.06771253731358E-010	FALSE	0.0362360389	FALSE	FALSE	0.849028873	0.9739532783	Phenylalanine,.tyrosine.and.tryptophan.biosynthesis	Phenylalanine, tyrosine and tryptophan biosynthesis
12014	1843	34	47928.5988814491	0.15576655	122.88521	312.87114	prot	0.11279348	-0.07105758	0.03381071	-20503.26	-4025.452	0.6522172	0.1985379	435.91211655	0.001265973	FALSE	0.1350452695	FALSE	FALSE	0.7132572337	0.9739532783	Ubiquinone.and.other.terpenoid-quinone.biosynthesis	Ubiquinone and other terpenoid-quinone biosynthesis
12000	1764	37	47928.6971119242	1.4574306E-007	123.03618	312.76207	prot	0.036100828	-0.033555849	0.02076797	-20505.8	-4025.475	0.6517235	0.1996941	435.7982501457	1.18455449305529E-009	FALSE	0.0368147944	FALSE	FALSE	0.8478426135	0.9739532783	Cyanoamino.acid.metabolism	Cyanoamino acid metabolism
12007	1904	44	47928.5719336728	0.11931507	122.94698	312.6661	prot	0.07514238	-0.037682351	-0.044627033	-20515.47	-4025.465	0.6522844	0.2005794	435.73239507	0.0009695187	FALSE	0.1619930458	FALSE	FALSE	0.6873281578	0.9739532783	Caffeine.metabolism	Caffeine metabolism
11955	1757	60	47928.7048825715	0.04391938	123.02325	312.62006	prot	0.04414498	-0.013930935	-0.10990085	-20483.12	-4025.458	0.6517865	0.1990241	435.68722938	0.0003568732	FALSE	0.0290441471	FALSE	FALSE	0.8646771435	0.9739532783	Taurine.and.hypotaurine.metabolism	Taurine and hypotaurine metabolism
11891	1441	62	47928.7236684319	0.028263679	123.00944	312.76222	prot	0.032922215	-0.023425256	-0.027729208	-20508.56	-4025.471	0.6519365	0.2005421	435.799923679	0.0002297156	FALSE	0.0102582867	FALSE	FALSE	0.9193256517	0.9864297138	Fatty.acid.elongation.in.mitochondria	Fatty acid elongation in mitochondria
12028	1742	68	47928.6834382908	1.3236673E-007	123.03528	312.76425	prot	0.080668272	-0.070068845	0.0039512559	-20361.69	-4025.478	0.6524137	0.1986591	435.7995301324	1.07584369180607E-009	FALSE	0.0504884278	FALSE	FALSE	0.8222155422	0.9739532783	Phenylalanine.metabolism	Phenylalanine metabolism
11988	1824	74	47928.5066126422	7.4094407E-007	123.03381	312.74011	prot	0.11127627	-0.036051747	-0.06738893	-20494.38	-4025.516	0.652164	0.2012077	435.7739207409	0.000000006	FALSE	0.2273140764	FALSE	FALSE	0.6335225919	0.9739532783	Vitamin.B6.metabolism	Vitamin B6 metabolism
12006	1835	75	47928.714028371	0.037393171	123.00459	312.74188	prot	0.03571365	-0.0221193	-0.039364995	-20423.79	-4025.459	0.652292	0.200685	435.783863171	0.0003039058	FALSE	0.0198983476	FALSE	FALSE	0.8878213557	0.9739532783	Folate.biosynthesis	Folate biosynthesis
11974	1831	78	47925.4975608918	0.50388756	122.41742	313.38544	prot	0.19910137	-0.063171082	-0.0051273404	-20366.44	-4025.491	0.6520829	0.1972071	436.30674756	0.0040992694	FALSE	3.2363658268	FALSE	TRUE	0.0720202271	0.441123891	Biotin.metabolism	Biotin metabolism
12029	1917	78	47928.7188051627	3.3688872E-007	123.03558	312.77385	prot	0.021933257	-0.022986096	-0.0027124495	-20424.5	-4025.509	0.6517588	0.1975832	435.8094303369	2.7381406181655E-009	FALSE	0.0151215559	FALSE	FALSE	0.9021310634	0.9823204913	Butirosin.and.neomycin.biosynthesis	Butirosin and neomycin biosynthesis
11926	1443	80	47928.6704501659	0.083915262	122.98344	312.66319	prot	0.084709662	-0.045876434	-0.06363405	-20455.38	-4025.399	0.6523764	0.2007441	435.730545262	0.0006818645	FALSE	0.0634765527	FALSE	FALSE	0.8010831626	0.9739532783	Synthesis.and.degradation.of.ketone.bodies	Synthesis and degradation of ketone bodies
11909	1806	91	47924.5908190026	0.86128069	122.13559	313.44538	prot	0.42007127	-0.12157684	-0.10528313	-20351.22	-4025.494	0.6523758	0.1999982	436.44225069	0.0070024602	FALSE	4.143107716	TRUE	TRUE	0.041804355	0.3414022322	Glycosphingolipid.biosynthesis.-.globo.series	Glycosphingolipid biosynthesis - globo series
11950	1444	93	47928.5372122219	1.6667706E-006	123.03243	312.75162	prot	0.31743939	-0.14043079	-0.23310053	-20200.47	-4025.517	0.6525483	0.1983498	435.7840516668	1.35474084143472E-008	FALSE	0.1967144967	FALSE	FALSE	0.6573859826	0.9739532783	Steroid.biosynthesis	Steroid biosynthesis
13220	1421	98	47928.4789528898	0.37250533	122.60097	313.36744	prot	0.29282697	-0.20414987	0.14936216	-20294.36	-4025.437	0.652487	0.1982322	436.34091533	0.0030291518	FALSE	0.2549738288	FALSE	FALSE	0.6135944232	0.9739532783	Ascorbate.and.aldarate.metabolism	Ascorbate and aldarate metabolism
11793	1418	113	47923.2242370658	2.3110593	121.34947	313.84471	prot	1.5387218	-0.3688971	0.007583721	-20248.09	-4025.401	0.6520649	0.1982409	437.5052393	0.0186887385	FALSE	5.5096896528	TRUE	TRUE	0.0189114023	0.1794911044	Pentose.and.glucuronate.interconversions	Pentose and glucuronate interconversions
11847	1484	121	47928.624589589	0.000000068	123.02413	312.79975	prot	0.13910612	-0.071678406	-0.15706491	-20222.93	-4025.414	0.6525084	0.1988201	435.8238800681	5.53141070474214E-010	FALSE	0.1093371296	FALSE	FALSE	0.7409000699	0.9739532783	Renin-angiotensin.system	Renin-angiotensin system
12044	1927	122	47928.7330516912	0.031542161	123.00285	312.77793	prot	0.056395037	-0.050199144	-0.01783147	-20270.44	-4025.506	0.6523341	0.1976764	435.812322161	0.0002563686	FALSE	0.0008750274	FALSE	FALSE	0.9764013284	0.9888242229	Biosynthesis.of.Other.Secondary.Metabolites	Biosynthesis of Other Secondary Metabolites
11967	1823	125	47928.7324899421	0.036172983	122.99696	312.79035	prot	0.08628214	-0.080739653	0.034716034	-20230.14	-4025.39	0.6528475	0.1982858	435.823482983	0.0002940101	FALSE	0.0014367765	FALSE	FALSE	0.9697635582	0.9888242229	Riboflavin.metabolism	Riboflavin metabolism
12064	1847	134	47928.627635404	1.4563053E-007	123.02252	312.806	prot	0.054185798	-0.031321492	-0.05911758	-20303.56	-4025.383	0.6520304	0.198033	435.8285201456	1.18377131136321E-009	FALSE	0.1062913146	FALSE	FALSE	0.7444065845	0.9739532783	Terpenoid.backbone.biosynthesis	Terpenoid backbone biosynthesis
3608	1883	134	47928.6276354296	0.000000145	123.02252	312.806	prot	0.054185794	-0.031321491	-0.059117578	-20303.56	-4025.383	0.6520304	0.198033	435.828520145	1.17847236285801E-009	FALSE	0.106291289	FALSE	FALSE	0.7444066142	0.9739532783	Metabolism.of.Terpenoids.and.Polyketides	Metabolism of Terpenoids and Polyketides
11946	1440	137	47928.5697363792	1.4465809E-007	123.03582	312.75104	prot	0.05189864	-0.04078775	-0.026527894	-20269.78	-4025.59	0.6521374	0.1967743	435.7868601447	1.17573963281522E-009	FALSE	0.1641903394	FALSE	FALSE	0.6853275126	0.9739532783	Fatty.acid.biosynthesis	Fatty acid biosynthesis
11956	1738	139	47928.6019885647	1.8432256E-007	123.03946	312.73612	prot	0.059683983	-0.055451531	0.0073104188	-20127.38	-4025.554	0.6527773	0.1977549	435.7755801843	1.49807679360646E-009	FALSE	0.1319381539	FALSE	FALSE	0.7164308982	0.9739532783	Histidine.metabolism	Histidine metabolism
11873	1802	157	47920.803224477	3.1534823	120.42961	315.14715	prot	1.9957093	-0.57001094	0.29101298	-20061.31	-4025.499	0.6532613	0.1972434	438.7302423	0.0255171014	TRUE	7.9307022416	FALSE	TRUE	0.004860293	0.1020661536	Glycosylphosphatidylinositol(GPI)-anchor.biosynthesis	Glycosylphosphatidylinositol(GPI)-anchor biosynthesis
12213	1952	157	47928.7020214624	0.10643497	122.93146	312.75017	prot	0.1566505	-0.13523233	-0.049370562	-20055.54	-4025.534	0.6531134	0.1974747	435.78806497	0.0008650584	FALSE	0.0319052562	FALSE	FALSE	0.8582357556	0.9739532783	Collecting.duct.acid.secretion	Collecting duct acid secretion
11839	1796	167	47928.6878434094	8.9800486E-008	123.02741	312.80337	prot	0.040423227	-0.034937872	-0.027723374	-20173.34	-4025.455	0.6527466	0.1978261	435.8307800898	7.29922591513977E-010	FALSE	0.0460833092	FALSE	FALSE	0.8300244317	0.9739532783	Glycosaminoglycan.biosynthesis.-.keratan.sulfate	Glycosaminoglycan biosynthesis - keratan sulfate
3597	1726	171	47928.6498528975	1.4530558E-007	123.04287	312.7178	prot	0.098808064	-0.10230499	0.057640516	-20199.92	-4025.47	0.6526069	0.1983583	435.7606701453	1.18093457856114E-009	FALSE	0.0840738211	FALSE	FALSE	0.7718507709	0.9739532783	Valine,.leucine.and.isoleucine.biosynthesis	Valine, leucine and isoleucine biosynthesis
3577	1445	173	47928.7055479791	0.069569817	122.95574	312.82438	prot	0.067686257	-0.063204915	0.025056585	-20076.51	-4025.476	0.6526865	0.196783	435.849689817	0.0005654919	FALSE	0.0283787395	FALSE	FALSE	0.8662214842	0.9739532783	Primary.bile.acid.biosynthesis	Primary bile acid biosynthesis
11984	1761	175	47928.5379118766	2.1584275E-009	123.03881	312.7197	prot	0.16905064	-0.13949034	0.020451857	-20080.02	-4025.509	0.6521311	0.1955832	435.7585100022	1.75426558495009E-011	FALSE	0.196014842	FALSE	FALSE	0.6579569644	0.9739532783	Selenocompound.metabolism	Selenocompound metabolism
11994	1818	181	47928.4394567176	0.24865698	122.73788	313.07247	prot	0.18238587	-0.1434046	0.069948839	-20095.89	-4025.448	0.6527989	0.1981844	436.05900698	0.0020218228	FALSE	0.294470001	FALSE	FALSE	0.5873701853	0.9739532783	Other.glycan.degradation	Other glycan degradation
3579	1838	181	47928.4284624653	8.6711895E-007	123.03668	312.69933	prot	0.24509459	-0.15667291	0.017448516	-20066.52	-4025.449	0.6528968	0.1972235	435.7360108671	0.000000007	FALSE	0.3054642533	FALSE	FALSE	0.5804769306	0.9739532783	One.carbon.pool.by.folate	One carbon pool by folate
11788	1417	182	47928.6658267961	0.13346942	122.89336	312.86036	prot	0.14752679	-0.11933643	0.028983745	-20058.08	-4025.37	0.6529626	0.1986733	435.88718942	0.0010848806	FALSE	0.0680999225	FALSE	FALSE	0.7941236482	0.9739532783	Pentose.phosphate.pathway	Pentose phosphate pathway
12271	1972	184	47928.5530468947	2.8638685E-008	123.04117	312.70738	prot	0.16116315	-0.14107647	0.0566516	-20106.1	-4025.486	0.6531783	0.1995138	435.7485500286	2.32756930004275E-010	FALSE	0.1808798239	FALSE	FALSE	0.6706182216	0.9739532783	Phototransduction	Phototransduction
12197	1949	187	47917.9635642869	1.8199792	120.86647	315.49033	prot	0.79314821	-0.24876189	0.14628507	-20057.24	-4025.466	0.6525666	0.196755	438.1767792	0.0148343946	FALSE	10.7703624317	TRUE	TRUE	0.0010313831	0.0632707982	Proximal.tubule.bicarbonate.reclamation	Proximal tubule bicarbonate reclamation
3613	1840	194	47918.3789211805	3.7303343	120.78957	311.8257	prot	2.50046	-0.46282852	-0.58162148	-19984.2	-4025.494	0.6527421	0.1957572	436.3456043	0.029957735	FALSE	10.3550055381	TRUE	TRUE	0.0012912408	0.0632707982	Porphyrin.and.chlorophyll.metabolism	Porphyrin and chlorophyll metabolism
3594	1822	204	47928.3076538262	6.4270661E-009	123.02606	312.71947	prot	0.034927158	-0.015748216	-0.021983701	-20429.5	-4025.368	0.6514457	0.1982441	435.7455300064	5.22415015132911E-011	FALSE	0.4262728924	FALSE	FALSE	0.5138234732	0.9739532783	Thiamine.metabolism	Thiamine metabolism
12105	1454	205	47928.5433286196	1.410893E-008	123.04244	312.70851	prot	0.14825931	-0.13512371	0.027777388	-20001.52	-4025.564	0.6525485	0.1960558	435.7509500141	1.14667183114884E-010	FALSE	0.190598099	FALSE	FALSE	0.6624192905	0.9739532783	alpha-Linolenic.acid.metabolism	alpha-Linolenic acid metabolism
11878	1437	214	47928.313427751	0.28640574	122.622	313.41972	prot	0.19359862	-0.18067446	0.19292496	-19890.27	-4025.468	0.6537681	0.1955628	436.32812574	0.0023302372	FALSE	0.4204989676	FALSE	FALSE	0.5166881741	0.9739532783	Nitrogen.metabolism	Nitrogen metabolism
13227	1741	217	47928.3816855727	0.27061278	122.80601	312.60716	prot	0.18647134	-0.11622664	-0.086180719	-19914.94	-4025.448	0.653623	0.1970919	435.68378278	0.0021987342	FALSE	0.3522411459	FALSE	FALSE	0.5528472053	0.9739532783	Tyrosine.metabolism	Tyrosine metabolism
11985	1719	218	47928.5427298988	0.000000003	123.04446	312.68346	prot	0.20706705	-0.19220299	0.13031719	-19855.25	-4025.436	0.6535974	0.1959164	435.727920003	2.44935001537345E-011	FALSE	0.1911968198	FALSE	FALSE	0.661922376	0.9739532783	Glycine,.serine.and.threonine.metabolism	Glycine, serine and threonine metabolism
11894	1804	221	47925.0686908164	1.0118392	122.29175	311.6043	prot	0.46902868	-0.17493293	-0.25366104	-19875.18	-4025.549	0.6537726	0.1961562	434.9078892	0.0082060807	FALSE	3.6652359022	TRUE	TRUE	0.0555587778	0.3889114447	Glycosphingolipid.biosynthesis.-.lacto.and.neolacto.series	Glycosphingolipid biosynthesis - lacto and neolacto series
11836	1425	226	47928.6873130887	0.10732618	122.93048	312.77053	prot	0.083499439	-0.060402917	-0.027636988	-20074.86	-4025.51	0.6517592	0.196765	435.80833618	0.0008723025	FALSE	0.0466136299	FALSE	FALSE	0.829064217	0.9739532783	Glyoxylate.and.dicarboxylate.metabolism	Glyoxylate and dicarboxylate metabolism
11905	1438	227	47928.5554537503	5.5741805E-008	123.02678	312.77056	prot	0.118058	-0.085382802	-0.058285057	-20071.84	-4025.423	0.6519863	0.1958813	435.7973400557	4.53086758628846E-010	FALSE	0.1784729683	FALSE	FALSE	0.6726888449	0.9739532783	Sulfur.metabolism	Sulfur metabolism
11925	1809	228	47927.8315322716	0.51590543	122.36982	313.7547	prot	0.29461894	-0.19556766	0.1555596	-19955.69	-4025.499	0.6527134	0.1958246	436.64042543	0.0041982535	FALSE	0.902394447	FALSE	FALSE	0.3421404823	0.9739532783	Glycosphingolipid.biosynthesis.-.ganglio.series	Glycosphingolipid biosynthesis - ganglio series
12026	1774	231	47927.0561288232	0.95712832	122.36832	311.7861	prot	0.56272442	-0.25353239	-0.31808213	-19800.38	-4025.472	0.6530149	0.1958723	435.11154832	0.0077609961	TRUE	1.6777978954	FALSE	FALSE	0.1952173176	0.9739532783	Glutathione.metabolism	Glutathione metabolism
3596	1839	231	47883.2105210372	12.705213	115.42821	316.03627	prot	9.7560067	-1.0784397	-0.72553212	-19775.59	-4025.401	0.6538772	0.1954241	444.169693	0.0991561195	TRUE	45.5234056814	TRUE	TRUE	1.50826018341377E-011	2.21714246961824E-009	Retinol.metabolism	Retinol metabolism
11749	1305	242	47928.495158894	5.4408442E-008	123.02462	312.78493	prot	0.13837846	-0.091923567	-0.12482371	-19795	-4025.54	0.6538863	0.1953387	435.8095500544	4.42256533496608E-010	FALSE	0.2387678246	FALSE	FALSE	0.6250974765	0.9739532783	Cytosolic.DNA-sensing.pathway	Cytosolic DNA-sensing pathway
12351	3434	242	47921.310748437	2.3989452	120.92303	313.31914	prot	1.2810733	-0.47105444	-0.10481144	-19722.3	-4025.47	0.653783	0.1954491	436.6411152	0.0194526985	FALSE	7.4231782816	TRUE	TRUE	0.006438898	0.1183147515	Metabolism.of.xenobiotics.by.cytochrome.P450	Metabolism of xenobiotics by cytochrome P450
12088	1453	245	47928.3747236137	7.4019423E-007	123.04682	312.65144	prot	0.21159049	-0.17167764	0.067617331	-19873.34	-4025.575	0.6529344	0.1957917	435.6982607402	0.000000006	FALSE	0.3592031049	FALSE	FALSE	0.548949144	0.9739532783	Linoleic.acid.metabolism	Linoleic acid metabolism
11996	1722	246	47928.6370230797	1.3328501E-007	123.05455	312.65103	prot	0.13052997	-0.15255389	0.16449318	-20034.33	-4025.408	0.6527943	0.1978396	435.7055801333	1.08313759918373E-009	FALSE	0.0969036389	FALSE	FALSE	0.7555775134	0.9739532783	Cysteine.and.methionine.metabolism	Cysteine and methionine metabolism
3611	1447	264	47927.4915304543	0.89784864	122.13188	313.18003	prot	0.58067676	-0.35912526	0.01057162	-19614.52	-4025.482	0.6543146	0.1949012	436.20975864	0.0072978186	FALSE	1.2423962643	TRUE	FALSE	0.2650097346	0.9739532783	Steroid.hormone.biosynthesis	Steroid hormone biosynthesis
11758	1361	268	47926.9226108897	0.67363692	122.25602	313.34665	prot	0.37016822	-0.24207393	0.062030821	-19647.13	-4025.468	0.6538244	0.1949637	436.27630692	0.0054798568	FALSE	1.8113158289	FALSE	FALSE	0.1783504644	0.9363399382	Antigen.processing.and.presentation	Antigen processing and presentation
11777	1413	268	47926.3613734581	0.78598495	122.47783	311.76289	prot	0.3928941	-0.15997173	-0.28267785	-19764.44	-4025.46	0.6536227	0.1951487	435.02670495	0.0063764451	FALSE	2.3725532605	FALSE	FALSE	0.1234849367	0.6981648347	Intestinal.immune.network.for.IgA.production	Intestinal immune network for IgA production
11860	1799	287	47928.33522258	4.2911332E-009	123.04284	312.66779	prot	0.13311461	-0.10563432	0.008359944	-19868.65	-4025.59	0.6523699	0.1947222	435.7106300043	3.48751150400165E-011	FALSE	0.3987041386	FALSE	FALSE	0.5277592535	0.9739532783	Glycosaminoglycan.degradation	Glycosaminoglycan degradation
12004	1827	291	47928.5006887824	4.4871721E-008	123.02936	312.76088	prot	0.13981603	-0.1089368	-0.071089411	-19753.84	-4025.527	0.6540905	0.1959872	435.7902400449	3.64723680458341E-010	FALSE	0.2332379362	FALSE	FALSE	0.6291332722	0.9739532783	Nicotinate.and.nicotinamide.metabolism	Nicotinate and nicotinamide metabolism
11912	1442	293	47928.0922842817	0.40350091	122.58561	312.94408	prot	0.26117367	-0.19829046	-0.0097899363	-19657.24	-4025.605	0.6533244	0.1950544	435.93319091	0.0032807856	FALSE	0.6416424369	FALSE	FALSE	0.4231166721	0.9739532783	Fatty.acid.metabolism	Fatty acid metabolism
11789	1416	296	47928.6074518133	2.225276E-007	123.03374	312.75413	prot	0.1712541	-0.15481157	-0.016467158	-19876.9	-4025.46	0.6523199	0.1955907	435.7878702225	1.80867134167848E-009	FALSE	0.1264749053	FALSE	FALSE	0.7221153482	0.9739532783	Citrate.cycle.(TCA.cycle)	Citrate cycle (TCA cycle)
11799	1420	298	47928.4479326298	3.6565455E-008	123.05972	312.58341	prot	0.14369807	-0.14923573	0.17467512	-19801.47	-4025.405	0.6537273	0.1961411	435.6431300366	2.97135853950709E-010	FALSE	0.2859940888	FALSE	FALSE	0.5927991233	0.9739532783	Galactose.metabolism	Galactose metabolism
11863	1427	298	47926.7933232775	0.65189695	122.57466	311.8688	prot	0.31112182	-0.12760301	-0.2457268	-19837.14	-4025.459	0.6530164	0.195926	435.09535695	0.005290231	FALSE	1.9406034411	FALSE	FALSE	0.1636030284	0.890727599	Butanoate.metabolism	Butanoate metabolism
12092	1787	302	47928.7333319518	0.049528549	122.98357	312.78209	prot	0.15855314	-0.13855522	-0.04007842	-19755.1	-4025.383	0.6539745	0.1957379	435.815188549	0.0004025628	FALSE	0.0005947668	FALSE	FALSE	0.9805432467	0.9888242229	Other.types.of.O-glycan.biosynthesis	Other types of O-glycan biosynthesis
12115	1455	304	47928.4612164148	1.6101645E-008	123.02446	312.76713	prot	0.25924588	-0.18241996	-0.14297409	-19687.73	-4025.449	0.6534762	0.194394	435.7915900161	1.30881655549576E-010	FALSE	0.2727103038	FALSE	FALSE	0.6015194451	0.9739532783	Biosynthesis.of.unsaturated.fatty.acids	Biosynthesis of unsaturated fatty acids
12353	3435	307	47923.12649407	1.9742703	121.37409	312.39508	prot	1.0361775	-0.42278751	-0.22225475	-19545.09	-4025.497	0.6543772	0.1947958	435.7434403	0.0160056469	FALSE	5.6074326486	TRUE	TRUE	0.0178844476	0.1794911044	Drug.metabolism.-.cytochrome.P450	Drug metabolism - cytochrome P450
11796	1419	319	47928.4818486539	8.3940327E-008	123.04338	312.71214	prot	0.12219906	-0.11369437	-0.02478123	-19613.91	-4025.748	0.6531471	0.1946319	435.7555200839	6.82201081787056E-010	FALSE	0.2520780647	FALSE	FALSE	0.6156156343	0.9739532783	Fructose.and.mannose.metabolism	Fructose and mannose metabolism
12046	1745	337	47928.4480371834	6.5696721E-009	123.02617	312.76251	prot	0.20744257	-0.15427229	-0.10917446	-19651.42	-4025.496	0.6541235	0.1949939	435.7886800066	5.34006065510222E-011	FALSE	0.2858895352	FALSE	FALSE	0.5928667345	0.9739532783	Tryptophan.metabolism	Tryptophan metabolism
11963	1716	339	47927.4670486799	0.57045953	122.31537	313.48431	prot	0.30045198	-0.21951577	0.097309998	-19673.61	-4025.559	0.6538114	0.1947489	436.37013953	0.0046421913	FALSE	1.2668780387	FALSE	FALSE	0.2603531758	0.9739532783	Alanine,.aspartate.and.glutamate.metabolism	Alanine, aspartate and glutamate metabolism
11783	1415	369	47928.2183607551	0.39159239	122.57873	313.15667	prot	0.26856563	-0.2108007	0.089141725	-19538.01	-4025.4	0.6542093	0.1943389	436.12699239	0.0031844463	FALSE	0.5155659635	FALSE	FALSE	0.4727392691	0.9739532783	Glycolysis.-.Gluconeogenesis	Glycolysis / Gluconeogenesis
12183	1941	370	47928.7333012535	0.063193874	122.97183	312.77456	prot	0.12053937	-0.11536003	0.0075286339	-19731.56	-4025.503	0.6530708	0.1943736	435.809583874	0.0005136251	FALSE	0.0006254651	FALSE	FALSE	0.9800475454	0.9888242229	Vitamin.digestion.and.absorption	Vitamin digestion and absorption
13229	1964	386	47928.6687741769	0.18281083	122.83107	312.85271	prot	0.19174699	-0.17855584	0.010971256	-19580.73	-4025.727	0.6535811	0.1934956	435.86659083	0.0014860992	FALSE	0.0651525417	FALSE	FALSE	0.7985300467	0.9739532783	Dorso-ventral.axis.formation	Dorso-ventral axis formation
11936	1735	390	47928.4208380729	0.000000009	123.03353	312.74845	prot	0.19047279	-0.15656859	-0.11116454	-19394.54	-4025.751	0.6544913	0.1933514	435.781980009	7.30722120981415E-011	FALSE	0.3130886457	FALSE	FALSE	0.5757910246	0.9739532783	Arginine.and.proline.metabolism	Arginine and proline metabolism
12174	1940	436	47922.2802910861	4.6487928	119.54217	314.75478	prot	3.2212937	-0.97733673	-0.031590339	-19473.81	-4025.533	0.6543497	0.1930944	438.9457428	0.0374326174	TRUE	6.4536356325	FALSE	TRUE	0.0110725536	0.162775332	Fat.digestion.and.absorption	Fat digestion and absorption
11720	1252	438	47928.3091770639	3.5661827E-007	123.04606	312.63724	prot	0.27463855	-0.23199937	0.034651118	-19402.01	-4025.558	0.6549869	0.1931947	435.6833003566	2.89825020781999E-009	FALSE	0.4247496547	FALSE	FALSE	0.5145765233	0.9739532783	NOD-like.receptor.signaling.pathway	NOD-like receptor signaling pathway
11914	1732	450	47928.4049602747	0.000000013	123.02055	312.774	prot	0.22850683	-0.17132152	-0.12674794	-19460.45	-4025.427	0.6545168	0.1936451	435.794550013	1.05293465186395E-010	FALSE	0.3289664439	FALSE	FALSE	0.566268318	0.9739532783	Lysine.degradation	Lysine degradation
12037	1450	456	47928.6946984516	0.2108293	122.84242	312.69036	prot	0.30350835	-0.23885368	-0.16457562	-19322.88	-4025.573	0.6545319	0.191758	435.7436093	0.0017133176	FALSE	0.039228267	FALSE	FALSE	0.8429971259	0.9739532783	Ether.lipid.metabolism	Ether lipid metabolism
12073	1452	471	47927.9929425749	0.00000205	123.04736	312.55619	prot	0.48881388	-0.3460149	0.089826535	-19394.54	-4025.483	0.6544145	0.1930787	435.60355205	1.66598597958387E-008	FALSE	0.7409841437	FALSE	FALSE	0.3893458041	0.9739532783	Arachidonic.acid.metabolism	Arachidonic acid metabolism
11735	1279	477	47928.2109412751	2.3218105E-008	123.03986	312.66242	prot	0.26023263	-0.20378459	-0.06607709	-19265.84	-4025.681	0.6556242	0.1925328	435.7022800232	1.88703928918796E-010	FALSE	0.5229854435	FALSE	FALSE	0.4695709478	0.9739532783	RIG-I-like.receptor.signaling.pathway	RIG-I-like receptor signaling pathway
11804	1423	479	47927.2744115912	0.77816836	122.0461	313.83083	prot	0.42581276	-0.31968147	0.18008346	-19353.67	-4025.655	0.6546539	0.1928345	436.65509836	0.0063356238	FALSE	1.4595151274	FALSE	FALSE	0.2270072848	0.9739532783	Amino.sugar.and.nucleotide.sugar.metabolism	Amino sugar and nucleotide sugar metabolism
3581	1828	512	47922.6788475015	1.0836871	121.67391	313.98506	prot	0.42620253	-0.19580042	0.055924193	-19663.41	-4025.591	0.6529026	0.193374	436.7426571	0.0088278618	FALSE	6.0550792171	FALSE	TRUE	0.0138663534	0.1794911044	Pantothenate.and.CoA.biosynthesis	Pantothenate and CoA biosynthesis
12095	1754	514	47922.8756554523	1.0297803	121.93166	312.81058	prot	0.39688658	-0.15871756	-0.13067919	-19606.11	-4025.616	0.6529864	0.1930464	435.7720203	0.008374823	FALSE	5.8582712663	FALSE	TRUE	0.0155040144	0.1794911044	beta-Alanine.metabolism	beta-Alanine metabolism
12113	1790	514	47928.3091704072	3.6591119E-008	123.05263	312.61707	prot	0.21232286	-0.197111	0.034284284	-19387.3	-4025.692	0.6539964	0.1911614	435.6697000366	2.97361535378148E-010	FALSE	0.4247563114	FALSE	FALSE	0.5145732282	0.9739532783	Glycosaminoglycan.biosynthesis.-.chondroitin.sulfate	Glycosaminoglycan biosynthesis - chondroitin sulfate
11934	1480	519	47925.2055484019	1.1596651	121.70918	313.38873	prot	0.56015248	-0.36187811	0.058622591	-19049.3	-4025.712	0.6547308	0.1904422	436.2575751	0.0094382355	FALSE	3.5283783167	FALSE	TRUE	0.0603267655	0.4030924784	PPAR.signaling.pathway	PPAR signaling pathway
11802	1422	540	47927.5113751488	0.73347994	122.35971	312.78732	prot	0.44901701	-0.25743728	-0.076312816	-19378.36	-4025.196	0.6545991	0.1925464	435.88050994	0.005958737	FALSE	1.2225515698	FALSE	FALSE	0.2688604861	0.9739532783	Starch.and.sucrose.metabolism	Starch and sucrose metabolism
11838	1431	540	47928.3735083654	1.5689348E-008	123.03174	312.75895	prot	0.41087107	-0.34971778	-0.21792375	-18865.75	-4025.861	0.6554045	0.1895246	435.7906900157	1.27522767685796E-010	FALSE	0.3604183532	FALSE	FALSE	0.5482739846	0.9739532783	Oxidative.phosphorylation	Oxidative phosphorylation
12288	1981	549	47927.8760378249	0.52059163	122.53309	312.68753	prot	0.29993452	-0.1815205	-0.13528251	-19362.88	-4025.586	0.653848	0.1910252	435.74121163	0.0042306059	FALSE	0.8578888937	FALSE	FALSE	0.3543301447	0.9739532783	Circadian.rhythm.-.mammal	Circadian rhythm - mammal
12304	1987	549	47927.8760378249	0.52059163	122.53309	312.68753	prot	0.29993452	-0.1815205	-0.13528251	-19362.88	-4025.586	0.653848	0.1910252	435.74121163	0.0042306059	FALSE	0.8578888937	FALSE	FALSE	0.3543301447	0.9739532783	Environment.Adaptation	Environment Adaptation
12053	1451	557	47928.2729385332	3.1683398E-008	123.04157	312.67061	prot	0.2646545	-0.22836391	-0.043654005	-19186.96	-4025.721	0.6550491	0.1910375	435.7121800317	2.57501574401574E-010	FALSE	0.4609881854	FALSE	FALSE	0.4971625052	0.9739532783	Sphingolipid.metabolism	Sphingolipid metabolism
11655	1249	559	47928.5659541772	1.3011353E-007	123.04464	312.6947	prot	0.41003388	-0.40186723	0.043217797	-18929.42	-4025.542	0.6555261	0.1902182	435.7393401301	1.05744979921443E-009	FALSE	0.1679725414	FALSE	FALSE	0.6819199959	0.9739532783	Hematopoietic.cell.lineage	Hematopoietic cell lineage
12196	1947	565	47928.1833116869	2.4968818E-007	123.03024	312.6919	prot	0.31583995	-0.24364794	-0.09960831	-19262.19	-4025.573	0.6550646	0.1924319	435.7221402497	0.000000002	FALSE	0.5506150317	FALSE	FALSE	0.4580665014	0.9739532783	Vasopressin-regulated.water.reabsorption	Vasopressin-regulated water reabsorption
12119	1936	578	47928.7328699725	0.10068449	122.93255	312.78306	prot	0.17154728	-0.14518272	-0.078462776	-19283.81	-4025.523	0.6543318	0.1918905	435.81629449	0.000818352	FALSE	0.0010567461	FALSE	FALSE	0.9740672302	0.9888242229	Carbohydrate.digestion.and.absorption	Carbohydrate digestion and absorption
12372	3436	594	47922.2803870765	1.3175254	121.56416	313.4863	prot	0.57833511	-0.2677333	-0.019224425	-19382.29	-4025.529	0.6542976	0.1921914	436.3679854	0.0107219021	FALSE	6.4535396421	FALSE	TRUE	0.0110731518	0.162775332	Drug.metabolism.-.other.enzymes	Drug metabolism - other enzymes
11848	1426	608	47928.630462049	1.7745291E-006	123.02996	312.80068	prot	0.16508386	-0.16077208	-0.066670992	-19312.89	-4025.648	0.6544116	0.1909506	435.8306417745	1.44235523965462E-008	FALSE	0.1034646696	FALSE	FALSE	0.7477108563	0.9739532783	Propanoate.metabolism	Propanoate metabolism
11816	1424	620	47928.1242463146	3.0724832E-008	123.07287	312.47034	prot	0.20370484	-0.20112844	0.14295959	-19281.15	-4025.558	0.6549802	0.1910615	435.5432100307	2.49647481141291E-010	FALSE	0.609680404	FALSE	FALSE	0.4349081691	0.9739532783	Pyruvate.metabolism	Pyruvate metabolism
3574	1725	631	47928.4740452804	3.0326833E-007	123.03289	312.73961	prot	0.20033929	-0.18524566	-0.046552326	-19228.18	-4025.536	0.6551075	0.1919438	435.7725003033	2.46493705262441E-009	FALSE	0.2598814382	FALSE	FALSE	0.61020162	0.9739532783	Valine,.leucine.and.isoleucine.degradation	Valine, leucine and isoleucine degradation
12051	1780	641	47928.4910836583	3.7754014E-007	123.05611	312.6326	prot	0.18214389	-0.18974796	0.045664287	-18982.9	-4025.592	0.656075	0.1893291	435.6887103775	3.06803245155153E-009	FALSE	0.2428430603	FALSE	FALSE	0.6221602056	0.9739532783	N-Glycan.biosynthesis	N-Glycan biosynthesis
11671	1250	666	47928.0226599746	1.4943489E-006	123.03275	312.63288	prot	0.42184987	-0.3145159	-0.088122512	-18951.34	-4025.483	0.6563436	0.1898375	435.6656314943	1.21459439202141E-008	FALSE	0.711266744	FALSE	FALSE	0.3990236041	0.9739532783	Complement.and.coagulation.cascades	Complement and coagulation cascades
12190	1948	776	47928.7268766579	0.11953963	122.91736	312.77594	prot	0.14009938	-0.12762285	-0.072691468	-18959.14	-4026.184	0.6562373	0.1894979	435.81283963	0.0009715754	FALSE	0.0070500607	FALSE	FALSE	0.933084546	0.9888242229	Aldosterone-regulated.sodium.reabsorption	Aldosterone-regulated sodium reabsorption
12295	1977	799	47928.3710636138	0.39206404	122.6496	312.66635	prot	0.19631885	-0.12066968	-0.15286788	-19216.75	-4026.357	0.6530363	0.1880037	435.70801404	0.0031864332	FALSE	0.3628631048	FALSE	FALSE	0.5469204242	0.9739532783	Taste.transduction	Taste transduction
11927	1479	814	47925.3805097751	1.2419048	121.65311	313.3561	prot	0.62547841	-0.39207037	-0.022311849	-18652.97	-4025.784	0.6564628	0.1872396	436.2511148	0.0101054123	FALSE	3.3534169435	FALSE	FALSE	0.0670656655	0.4286370793	Adipocytokine.signaling.pathway	Adipocytokine signaling pathway
11693	1251	834	47928.4186810036	0.51439886	122.45598	313.13232	prot	0.46940881	-0.40576237	0.1146933	-18671.81	-4025.535	0.6575853	0.1882367	436.10269886	0.0041831119	FALSE	0.315245715	FALSE	FALSE	0.5744789032	0.9739532783	Toll-like.receptor.signaling.pathway	Toll-like receptor signaling pathway
12380	3437	860	47919.6899730964	2.3419908	120.71439	313.14812	prot	1.1770943	-0.54390377	-0.17125392	-18717.52	-4025.526	0.6565622	0.1879526	436.2045008	0.0190318518	FALSE	9.0439536222	TRUE	TRUE	0.0026356504	0.0774881208	Xenobiotics.Biodegration.and.Metabolism	Xenobiotics Biodegration and Metabolism
3636	1448	969	47928.6826997269	0.32997061	122.72105	312.69245	prot	0.38078985	-0.29226919	-0.24690137	-18569.33	-4025.844	0.6562153	0.1855462	435.74347061	0.0026815756	TRUE	0.0512269917	FALSE	FALSE	0.8209418072	0.9739532783	Glycerolipid.metabolism	Glycerolipid metabolism
12041	1777	978	47922.9752112208	1.7755827	121.25718	312.77817	prot	0.89914418	-0.4747311	-0.24367844	-18510.15	-4025.628	0.6559155	0.1852676	435.8109327	0.0144317876	TRUE	5.7587154978	FALSE	TRUE	0.0164070621	0.1794911044	Metabolism.of.Other.Amino.Acids	Metabolism of Other Amino Acids
11932	1439	981	47928.3714396069	7.2757703E-008	123.04963	312.66115	prot	0.58020458	-0.56473571	-0.025377795	-18049.7	-4025.817	0.6582836	0.1830829	435.7107800728	5.91287458214863E-010	FALSE	0.3624871117	FALSE	FALSE	0.5471281915	0.9739532783	Energy.Metabolism	Energy Metabolism
11938	1710	1007	47923.3789297915	1.5324653	121.32459	313.4689	prot	0.72230614	-0.41426189	-0.062089488	-18378.77	-4025.637	0.6576754	0.1851881	436.3259553	0.0124735637	FALSE	5.3549969271	FALSE	TRUE	0.0206629707	0.1794911044	Pyrimidine.metabolism	Pyrimidine metabolism
11764	1409	1023	47927.7140470822	0.87211086	122.08266	313.25863	prot	0.59144708	-0.44135158	0.043397132	-18454.08	-4025.518	0.6577664	0.1851772	436.21340086	0.0070929404	FALSE	1.0198796364	FALSE	FALSE	0.3125475614	0.9739532783	B.cell.receptor.signaling.pathway	B cell receptor signaling pathway
11822	1793	1075	47928.2750131451	4.6072123E-008	123.05797	312.61818	prot	0.32807356	-0.32391166	-0.034760149	-18869.21	-4026.002	0.6549405	0.1867633	435.6761500461	3.74393653517532E-010	FALSE	0.4589135735	FALSE	FALSE	0.4981321542	0.9739532783	Glycosaminoglycan.biosynthesis.-.heparan.sulfate	Glycosaminoglycan biosynthesis - heparan sulfate
12146	1937	1100	47928.563045505	1.3443893E-006	123.06382	312.64154	prot	0.36375251	-0.38731532	0.017685423	-18152.85	-4025.903	0.6586103	0.182975	435.7053613444	1.09243259742258E-008	FALSE	0.1708812136	FALSE	FALSE	0.6793298299	0.9739532783	Protein.digestion.and.absorption	Protein digestion and absorption
12074	1786	1122	47928.4720517057	8.9746338E-007	123.00263	312.91233	prot	0.26363518	-0.23630695	-0.19022347	-18816.16	-4025.757	0.6562769	0.1861688	435.9149608975	7.29629418047275E-009	FALSE	0.2618750129	FALSE	FALSE	0.6088349124	0.9739532783	Mucin.type.O-Glycan.biosynthesis	Mucin type O-Glycan biosynthesis
11770	1410	1127	47928.7338643814	0.21161309	122.82264	312.77925	prot	0.38731865	-0.35138341	-0.10394943	-18371.73	-4025.865	0.6577569	0.1847355	435.81350309	0.0017199527	FALSE	6.23372034169734E-005	FALSE	FALSE	0.9937004546	0.9937004546	Fc.epsilon.RI.signaling.pathway	Fc epsilon RI signaling pathway
11874	1486	1166	47928.3990175915	7.0141423E-007	123.01561	312.86113	prot	0.22755976	-0.20386513	-0.18914765	-18406.59	-4026.087	0.6567135	0.182414	435.8767407014	5.70183106030734E-009	FALSE	0.3349091271	FALSE	FALSE	0.5627826149	0.9739532783	Cardiac.muscle.contraction	Cardiac muscle contraction
12286	1976	1192	47927.9703043713	2.8519219E-008	123.08534	312.40411	prot	0.21263538	-0.22126196	0.076126198	-17980.01	-4025.894	0.657467	0.1811834	435.4894500285	2.31702808745477E-010	FALSE	0.7636223473	FALSE	FALSE	0.3821972903	0.9739532783	Olfactory.transduction	Olfactory transduction
11884	1429	1214	47928.6270516277	0.073894406	122.987	312.69035	prot	0.1837009	-0.19131724	-0.041460624	-18412.53	-4026.507	0.6576456	0.1838185	435.751244406	0.0006004702	FALSE	0.1068750909	FALSE	FALSE	0.7437302394	0.9739532783	Inositol.phosphate.metabolism	Inositol phosphate metabolism
12102	1933	1259	47924.851007143	2.0813405	120.88344	313.709	prot	1.18024	-0.70759652	-0.004340091	-18076.24	-4025.612	0.6586804	0.1819402	436.6737805	0.0169263141	FALSE	3.8829195756	TRUE	TRUE	0.048779662	0.3774005428	Bile.secretion	Bile secretion
12020	1449	1264	47928.1856812015	0.000000189	123.06551	312.55121	prot	0.31368488	-0.31544577	0.0076309504	-17966.62	-4025.951	0.6585715	0.1808348	435.616720189	1.53606213235234E-009	FALSE	0.5482455171	FALSE	FALSE	0.4590354623	0.9739532783	Glycerophospholipid.metabolism	Glycerophospholipid metabolism
11765	1358	1378	47928.7273168745	0.22016928	122.81859	312.76174	prot	0.34249402	-0.32223917	-0.066275424	-17937.02	-4026.134	0.6596546	0.1813231	435.80049928	0.0017894303	FALSE	0.0066098441	FALSE	FALSE	0.9352026203	0.9888242229	Natural.killer.cell.mediated.cytotoxicity	Natural killer cell mediated cytotoxicity
11761	1364	1488	47928.2991932658	0.80982808	122.13132	313.33589	prot	0.73599089	-0.6360542	0.2198061	-17716.69	-4025.398	0.6614773	0.1797455	436.27703808	0.0065871199	FALSE	0.4347334528	FALSE	FALSE	0.5096754086	0.9739532783	T.cell.receptor.signaling.pathway	T cell receptor signaling pathway
12241	1968	1494	47928.1424283329	0.93873812	122.07375	312.91292	prot	0.80747053	-0.63531379	-0.12120882	-17641.91	-4025.78	0.6611143	0.1790865	435.92540812	0.0076312424	FALSE	0.5914983857	FALSE	FALSE	0.4418402865	0.9739532783	Osteoclast.differentiation	Osteoclast differentiation
11817	1482	1606	47928.7334231962	0.32863096	122.70283	312.79276	prot	0.49938582	-0.48225218	0.05108977	-17780.07	-4026.015	0.6598033	0.1787199	435.82422096	0.0026711132	FALSE	0.0005035224	FALSE	FALSE	0.9820975275	0.9888242229	Progesterone-mediated.oocyte.maturation	Progesterone-mediated oocyte maturation
12214	1953	1639	47928.6260920111	0.58895359	122.42703	312.84318	prot	0.66020715	-0.57475358	-0.11872812	-17446.3	-4026.295	0.6617012	0.1779046	435.85916359	0.0047876184	FALSE	0.1078347075	FALSE	FALSE	0.742622886	0.9739532783	Excretory.System	Excretory System
11771	1411	1683	47927.8322236915	1.0354615	121.99591	312.76115	prot	0.73646741	-0.53464981	-0.24079017	-17611.83	-4026.066	0.6609425	0.1775909	435.7925215	0.0084162396	FALSE	0.9017030271	FALSE	FALSE	0.3423254771	0.9739532783	Fc.gamma.R-mediated.phagocytosis	Fc gamma R-mediated phagocytosis
12035	1844	1796	47919.2306676614	4.1981069	118.94604	314.0968	prot	2.5009211	-1.3398609	-0.1163321	-17266.55	-4025.55	0.6626754	0.1762012	437.2409469	0.0340909983	TRUE	9.5032590572	FALSE	TRUE	0.0020510727	0.0753769215	Metabolism.of.Cofactors.and.Vitamins	Metabolism of Cofactors and Vitamins
11913	1478	1843	47928.7125738952	0.4755817	122.56091	312.78008	prot	0.66840261	-0.57344268	-0.15426402	-17391.53	-4025.626	0.6626574	0.1766114	435.8165717	0.0038653711	FALSE	0.0213528234	FALSE	FALSE	0.8838218797	0.9739532783	Insulin.signaling.pathway	Insulin signaling pathway
11831	1483	1961	47928.6481187069	0.56507661	122.4463	312.85376	prot	0.43526	-0.36361573	-0.13172101	-17520.61	-4027.001	0.6609867	0.1762417	435.86513661	0.0045936939	FALSE	0.0858080117	FALSE	FALSE	0.7695756225	0.9739532783	Melanogenesis	Melanogenesis
11776	1412	2001	47923.386886193	2.6592435	120.31717	313.13569	prot	1.3736597	-0.79787431	-0.3511365	-17261.85	-4026.733	0.6611497	0.1739904	436.1121035	0.0216240125	FALSE	5.3470405256	TRUE	TRUE	0.0207574747	0.1794911044	Leukocyte.transendothelial.migration	Leukocyte transendothelial migration
12291	1980	2084	47928.5622170507	0.14924401	122.91531	312.65865	prot	0.31941733	-0.3186676	-0.075164444	-17030.6	-4026.824	0.6602131	0.1707888	435.72320401	0.0012127295	FALSE	0.1717096679	FALSE	FALSE	0.6785968201	0.9739532783	Sensory.System	Sensory System
12238	1960	2164	47928.6467259428	0.22387359	122.8366	312.65424	prot	0.45470177	-0.45027747	-0.018439011	-17073.76	-4026.295	0.6632521	0.1730619	435.71471359	0.0018192161	FALSE	0.0872007758	FALSE	FALSE	0.7677664162	0.9739532783	Neurotrophin.signaling.pathway	Neurotrophin signaling pathway
12080	1929	2170	47928.5420831628	0.72641032	122.2687	312.89835	prot	0.5355173	-0.44097937	-0.15846733	-17384.37	-4027.339	0.660493	0.1737746	435.89346032	0.0059060097	FALSE	0.1918435558	FALSE	FALSE	0.661386651	0.9739532783	Gastric.acid.secretion	Gastric acid secretion
11944	1481	2288	47928.7215356864	0.5249904	122.50668	312.77978	prot	0.54843715	-0.46491381	-0.24044566	-17200.43	-4026.954	0.6614502	0.1721926	435.8114504	0.0042671159	FALSE	0.0123910322	FALSE	FALSE	0.9113665505	0.9850800214	GnRH.signaling.pathway	GnRH signaling pathway
12076	1751	2454	47928.1575066112	1.8768858E-007	123.04874	312.6015	prot	0.96926195	-0.94829443	-0.076155402	-16109.18	-4025.626	0.6682621	0.1672161	435.6502401877	1.52531898915596E-009	FALSE	0.5764201074	FALSE	FALSE	0.4477189556	0.9739532783	Amino.Acid.Metabolism	Amino Acid Metabolism
12223	1956	2464	47928.4276151601	0.86109934	122.10709	313.03183	prot	0.56334671	-0.45720508	-0.10201717	-17357.43	-4027.373	0.6606253	0.1726267	436.00001934	0.0070026187	FALSE	0.3063115585	FALSE	FALSE	0.5799524297	0.9739532783	Long-term.potentiation	Long-term potentiation
12226	1957	2737	47928.6234862572	0.79739829	122.18434	312.98498	prot	0.64795229	-0.56847551	-0.076141788	-16936.9	-4027.798	0.6618871	0.168038	435.96671829	0.0064838756	FALSE	0.1104404614	FALSE	FALSE	0.739643233	0.9739532783	Long-term.depression	Long-term depression
11782	1414	2809	47920.7506809598	3.8890506	118.80639	315.33421	prot	2.0454337	-1.2043608	0.0068208537	-16484.46	-4026.174	0.6662483	0.1670842	438.0296506	0.0316967817	FALSE	7.9832457588	TRUE	TRUE	0.004721222	0.1020661536	Chemokine.signaling.pathway	Chemokine signaling pathway
12091	1932	2837	47927.7961359718	1.444258	121.40814	313.44772	prot	0.94590792	-0.76794921	-0.087576656	-16546.26	-4028.304	0.6629637	0.1651184	436.300118	0.0117560424	FALSE	0.9377907468	FALSE	FALSE	0.3328466534	0.9739532783	Pancreatic.secretion	Pancreatic secretion
12061	1928	3008	47928.7135396427	0.69688199	122.3121	312.86569	prot	0.61027248	-0.56207217	-0.10964582	-16683.43	-4028.741	0.6621068	0.1651641	435.87467199	0.0056652935	FALSE	0.0203870759	FALSE	FALSE	0.8864613124	0.9739532783	Salivary.secretion	Salivary secretion
11889	1487	3170	47928.0205099909	1.3441357	121.65911	312.82262	prot	0.88718531	-0.65740072	-0.36274588	-16402.21	-4027.64	0.6644958	0.1636466	435.8258657	0.0109276442	FALSE	0.7134167277	FALSE	FALSE	0.3983118693	0.9739532783	Vascular.smooth.muscle.contraction	Vascular smooth muscle contraction
11924	1709	3434	47928.4818232227	1.1939817	121.81951	312.97783	prot	1.126093	-0.90769511	-0.1424476	-16057.67	-4025.875	0.6666435	0.1608184	435.9913217	0.0097061036	FALSE	0.2521034959	FALSE	FALSE	0.6155978205	0.9739532783	Purine.metabolism	Purine metabolism
12131	1456	3572	47928.3649799624	4.3633877E-007	123.05765	312.69355	prot	1.1789413	-1.1984675	-0.22041665	-14607.28	-4026.644	0.6721912	0.1497739	435.7512004363	3.54580774501079E-009	TRUE	0.3689467562	FALSE	FALSE	0.5435789367	0.9739532783	Lipid.Metabolism	Lipid Metabolism
11899	1430	3867	47928.0780271403	1.8195405	121.11807	313.31115	prot	1.725241	-1.452445	-0.0053111579	-14977.44	-4026.589	0.6730593	0.1531081	436.2487605	0.0148005195	FALSE	0.6558995783	FALSE	FALSE	0.4180112896	0.9739532783	Carbohydrate.Metabolism	Carbohydrate Metabolism
11951	1713	3955	47926.1761974492	2.563479	120.41684	313.35785	prot	1.6471604	-1.1259011	-0.2887993	-15613.38	-4026.027	0.6685704	0.1561156	436.338169	0.020844628	FALSE	2.5577292694	FALSE	FALSE	0.1097561273	0.6453660287	Nucleotide.Metabolism	Nucleotide Metabolism
11903	1488	4109	47928.373573354	1.3866309	121.60463	312.90967	prot	1.0711144	-0.85722955	-0.36381972	-15523.67	-4028.214	0.6680596	0.1540815	435.9009309	0.011274223	FALSE	0.3603533646	FALSE	FALSE	0.5483100513	0.9739532783	Circulartory.System	Circulartory System
3557	1819	4356	47928.0418823073	4.8062121E-007	123.06123	312.60845	prot	1.3419272	-1.34895	-0.23560995	-14891.55	-4026.564	0.6743069	0.1502379	435.6696804806	3.90554529743374E-009	TRUE	0.6920444113	FALSE	FALSE	0.40546987	0.9739532783	Glycan.Biosynthesis.and.Metabolism	Glycan Biosynthesis and Metabolism
12248	1967	4502	47928.731571123	0.92347058	122.10378	312.81443	prot	1.2423583	-1.1455601	-0.062959414	-15251.02	-4027.261	0.6684012	0.1505391	435.84168058	0.0075062279	FALSE	0.0023555956	FALSE	FALSE	0.9612902869	0.9888242229	Axon.guidance	Axon guidance
12242	1961	5563	47928.7063876041	0.89480753	122.16879	312.6523	prot	1.1547298	-1.1022165	-0.08576698	-14549.54	-4028.653	0.6739188	0.143666	435.71589753	0.0072710984	FALSE	0.0275391145	FALSE	FALSE	0.8681969815	0.9739532783	Nervous.System	Nervous System
11853	1485	6001	47928.6036799275	1.6399029	121.38869	312.76348	prot	1.8076271	-1.5268991	-0.66753161	-13410.75	-4028.323	0.6803501	0.1331814	435.7920729	0.0133294453	FALSE	0.1302467911	FALSE	FALSE	0.7181762946	0.9739532783	Endocrine.System	Endocrine System
12256	1969	6147	47928.4266779223	2.0113837	120.96035	313.09801	prot	2.1391716	-1.8375101	-0.2717463	-13732.8	-4027.804	0.6774298	0.1346647	436.0697437	0.0163564718	FALSE	0.3072487963	FALSE	FALSE	0.5793733613	0.9739532783	Development	Development
12172	1944	6775	47928.5113210306	1.9915887	120.9402	313.20429	prot	2.0292838	-1.8263858	-0.13186208	-13185.61	-4029.564	0.6816854	0.1284094	436.1360787	0.0162007624	TRUE	0.222605688	FALSE	FALSE	0.637061647	0.9739532783	Digestive.System	Digestive System
11639	640	8274	47924.9577605943	5.3987546	117.32277	314.53238	prot	4.2510348	-3.325512	-0.24401421	-11602.92	-4028.235	0.6933311	0.1100942	437.2539046	0.0439919127	FALSE	3.7761661243	TRUE	TRUE	0.0519876511	0.3821092357	Immune.System	Immune System
4650	1729	27	22991.3735782942	0.000000205	82.049647	19.556854	scs1	0.0039195602	-0.0009897714	-0.0012516862	-20578.72	-4025.513	0.651824	0.2001362	101.606501205	2.49792603602597E-009	FALSE	0.0103450138	FALSE	FALSE	0.9189865144	0.984004139	Lysine.biosynthesis	Lysine biosynthesis
4719	1748	30	22990.8957130951	0.091138402	81.978412	19.551156	scs1	0.031148318	-0.01362433	-0.0006840263	-20529.43	-4025.452	0.6521035	0.1989525	101.620706402	0.001110502	FALSE	0.4882102129	FALSE	FALSE	0.4847267756	0.984004139	Phenylalanine,.tyrosine.and.tryptophan.biosynthesis	Phenylalanine, tyrosine and tryptophan biosynthesis
5098	1843	34	22991.3100997214	3.3888917E-007	82.05366	19.554441	scs1	0.04065403	-0.013850393	-0.0015888602	-20503.26	-4025.452	0.6522172	0.1985379	101.6081013389	4.13009204708671E-009	FALSE	0.0738235866	FALSE	FALSE	0.7858488853	0.984004139	Ubiquinone.and.other.terpenoid-quinone.biosynthesis	Ubiquinone and other terpenoid-quinone biosynthesis
4802	1764	37	22991.339752614	1.3089043E-007	82.054968	19.554391	scs1	0.024448419	-0.018562307	0.0001281451	-20505.8	-4025.475	0.6517235	0.1996941	101.6093591309	1.59515545470945E-009	FALSE	0.044170694	FALSE	FALSE	0.8335363577	0.984004139	Cyanoamino.acid.metabolism	Cyanoamino acid metabolism
5342	1904	44	22991.3838837277	0.0053340606	82.047926	19.555451	scs1	0.0085878774	-0.0034963192	-0.0016456152	-20515.47	-4025.465	0.6522844	0.2005794	101.6087110606	6.50072964323484E-005	FALSE	3.95802999264561E-005	FALSE	FALSE	0.9949803119	0.9949803119	Caffeine.metabolism	Caffeine metabolism
4759	1757	60	22991.1730962065	0.096467425	81.944634	19.562021	scs1	0.043022641	-0.029651482	0.0009168856	-20483.12	-4025.458	0.6517865	0.1990241	101.603122425	0.0011758426	FALSE	0.2108271015	FALSE	FALSE	0.6461199014	0.984004139	Taurine.and.hypotaurine.metabolism	Taurine and hypotaurine metabolism
3503	1441	62	22991.227087887	0.000002614	82.057629	19.552204	scs1	0.090849813	-0.042816448	0.0017974924	-20508.56	-4025.471	0.6519365	0.2005421	101.609835614	3.18553100861729E-008	FALSE	0.156835421	FALSE	FALSE	0.692086939	0.984004139	Fatty.acid.elongation.in.mitochondria	Fatty acid elongation in mitochondria
4697	1742	68	22990.2031558277	0.18283607	81.913749	19.535699	scs1	0.05439756	-0.023297512	-0.0023824601	-20361.69	-4025.478	0.6524137	0.1986591	101.63228407	0.002227085	FALSE	1.1807674803	FALSE	FALSE	0.2771998072	0.984004139	Phenylalanine.metabolism	Phenylalanine metabolism
5028	1824	74	22991.1748508606	1.6740919E-006	82.053753	19.553292	scs1	0.10218772	-0.01828257	-0.0088826796	-20494.38	-4025.516	0.652164	0.2012077	101.6070466741	2.04023802036762E-008	FALSE	0.2090724474	FALSE	FALSE	0.6474953835	0.984004139	Vitamin.B6.metabolism	Vitamin B6 metabolism
5072	1835	75	22991.3132866556	2.7465836E-008	82.054914	19.55409	scs1	0.060994743	-0.048020386	5.8106181E-005	-20423.79	-4025.459	0.652292	0.200685	101.6090040275	3.34725059742388E-010	FALSE	0.0706366524	FALSE	FALSE	0.7904120608	0.984004139	Folate.biosynthesis	Folate biosynthesis
5053	1831	78	22991.3587968526	1.8019269E-006	82.046879	19.557538	scs1	0.024037148	-0.013497066	-0.0035394293	-20366.44	-4025.491	0.6520829	0.1972071	101.6044188019	0.000000022	FALSE	0.0251264554	FALSE	FALSE	0.8740523683	0.984004139	Biotin.metabolism	Biotin metabolism
5403	1917	78	22991.2324661473	0.05895647	81.972367	19.562693	scs1	0.021305052	-0.016087605	0.0005622132	-20424.5	-4025.509	0.6517588	0.1975832	101.59401647	0.0007187068	FALSE	0.1514571607	FALSE	FALSE	0.6971467146	0.984004139	Butirosin.and.neomycin.biosynthesis	Butirosin and neomycin biosynthesis
3505	1443	80	22989.1646115314	0.46249188	81.824947	19.509803	scs1	0.17642361	-0.039573532	-0.0059414217	-20455.38	-4025.399	0.6523764	0.2007441	101.79724188	0.0056204432	FALSE	2.2193117766	TRUE	TRUE	0.1362938038	0.984004139	Synthesis.and.degradation.of.ketone.bodies	Synthesis and degradation of ketone bodies
4936	1806	91	22990.623929657	0.29592961	81.840101	19.538549	scs1	0.11576028	-0.048049761	-0.0035032333	-20351.22	-4025.494	0.6523758	0.1999982	101.67457961	0.0036029208	FALSE	0.759993651	TRUE	FALSE	0.3833305096	0.984004139	Glycosphingolipid.biosynthesis.-.globo.series	Glycosphingolipid biosynthesis - globo series
3519	1444	93	22991.3134247162	5.6783631E-008	82.064211	19.551056	scs1	0.06622771	-0.080400502	0.0077875244	-20200.47	-4025.517	0.6525483	0.1983498	101.6152670568	6.91941472034734E-010	FALSE	0.0704985918	FALSE	FALSE	0.7906122099	0.984004139	Steroid.biosynthesis	Steroid biosynthesis
3483	1421	98	22991.3838633737	0.014565592	82.038534	19.555547	scs1	0.051722858	-0.057246856	0.0032412314	-20294.36	-4025.437	0.652487	0.1982322	101.608646592	0.0001775142	FALSE	5.99343002249952E-005	FALSE	FALSE	0.9938230591	0.9949803119	Ascorbate.and.aldarate.metabolism	Ascorbate and aldarate metabolism
3449	1418	113	22991.3559932029	9.3963497E-007	82.056727	19.5536	scs1	0.054539021	-0.056133096	0.0026054042	-20248.09	-4025.401	0.6520649	0.1982409	101.6103279396	1.14510411710694E-008	FALSE	0.0279301051	FALSE	FALSE	0.8672732504	0.984004139	Pentose.and.glucuronate.interconversions	Pentose and glucuronate interconversions
3667	1484	121	22991.2312820079	1.254508E-007	82.052509	19.553747	scs1	0.098318555	-0.052305271	-0.0033398425	-20222.93	-4025.414	0.6525084	0.1988201	101.6062561255	1.52890876022081E-009	FALSE	0.1526413001	FALSE	FALSE	0.6960239089	0.984004139	Renin-angiotensin.system	Renin-angiotensin system
5435	1927	122	22991.2941470388	0.059039039	81.993581	19.555225	scs1	0.027910834	-0.019855294	-0.0007827859	-20270.44	-4025.506	0.6523341	0.1976764	101.607845039	0.0007195266	FALSE	0.0897762692	FALSE	FALSE	0.7644617759	0.984004139	Biosynthesis.of.Other.Secondary.Metabolites	Biosynthesis of Other Secondary Metabolites
5025	1823	125	22991.1203537793	9.1875554E-007	82.059876	19.549807	scs1	0.12103654	-0.064981523	0.0044041619	-20230.14	-4025.39	0.6528475	0.1982858	101.6096839188	1.11961603465434E-008	FALSE	0.2635695287	FALSE	FALSE	0.6076783781	0.984004139	Riboflavin.metabolism	Riboflavin metabolism
5121	1847	134	22991.0706968047	2.2441921E-006	82.049226	19.553105	scs1	0.089881668	-0.015929425	-0.0070927815	-20303.56	-4025.383	0.6520304	0.198033	101.6023332442	2.73517758548674E-008	FALSE	0.3132265033	FALSE	FALSE	0.5757069901	0.984004139	Terpenoid.backbone.biosynthesis	Terpenoid backbone biosynthesis
5256	1883	134	22991.0706970054	2.243674E-006	82.049226	19.553105	scs1	0.089881667	-0.015929425	-0.0070927815	-20303.56	-4025.383	0.6520304	0.198033	101.6023332437	2.73454613532332E-008	FALSE	0.3132263026	FALSE	FALSE	0.5757071124	0.984004139	Metabolism.of.Terpenoids.and.Polyketides	Metabolism of Terpenoids and Polyketides
3492	1440	137	22991.1418856438	8.5172016E-008	82.041806	19.557563	scs1	0.012171524	-0.0011314696	-0.0029017778	-20269.78	-4025.59	0.6521374	0.1967743	101.5993690852	0.000000001	FALSE	0.2420376642	FALSE	FALSE	0.6227382645	0.984004139	Fatty.acid.biosynthesis	Fatty acid biosynthesis
4693	1738	139	22991.3396596285	4.3333884E-007	82.044859	19.558439	scs1	0.047983916	-0.03190102	-0.0061027809	-20127.38	-4025.554	0.6527773	0.1977549	101.6032984333	5.28173054342407E-009	FALSE	0.0442636795	FALSE	FALSE	0.8333638024	0.984004139	Histidine.metabolism	Histidine metabolism
4972	1802	157	22990.6160090808	0.16602801	81.850769	19.563684	scs1	0.056811075	-0.039022361	0.0001152357	-20061.31	-4025.499	0.6532613	0.1972434	101.58048101	0.0020243172	TRUE	0.7679142272	TRUE	TRUE	0.3808630772	0.984004139	Glycosylphosphatidylinositol(GPI)-anchor.biosynthesis	Glycosylphosphatidylinositol(GPI)-anchor biosynthesis
5535	1952	157	22990.3641318595	0.28077716	81.833892	19.529539	scs1	0.11043119	-0.064239036	-0.0039142132	-20055.54	-4025.534	0.6531134	0.1974747	101.64420816	0.0034193301	FALSE	1.0197914485	FALSE	FALSE	0.3125684833	0.984004139	Collecting.duct.acid.secretion	Collecting duct acid secretion
4917	1796	167	22991.3622790845	0.04951683	81.991626	19.560002	scs1	0.037560154	-0.037595058	0.0021177899	-20173.34	-4025.455	0.6527466	0.1978261	101.60114483	0.0006035609	FALSE	0.0216442235	FALSE	FALSE	0.8830374941	0.984004139	Glycosaminoglycan.biosynthesis.-.keratan.sulfate	Glycosaminoglycan biosynthesis - keratan sulfate
4637	1726	171	22991.210749865	2.2476514E-007	82.049211	19.554997	scs1	0.027297827	-0.016094062	-0.0020923182	-20199.92	-4025.47	0.6526069	0.1983583	101.6042082248	2.73939428112575E-009	FALSE	0.173173443	FALSE	FALSE	0.6773067321	0.984004139	Valine,.leucine.and.isoleucine.biosynthesis	Valine, leucine and isoleucine biosynthesis
3527	1445	173	22991.1760361441	0.1619094	81.884288	19.560836	scs1	0.093207657	-0.068128783	0.0003652206	-20076.51	-4025.476	0.6526865	0.196783	101.6070334	0.0019733931	FALSE	0.2078871639	FALSE	FALSE	0.6484284874	0.984004139	Primary.bile.acid.biosynthesis	Primary bile acid biosynthesis
4766	1761	175	22990.9154254831	0.15786535	81.806663	19.585658	scs1	0.061097712	-0.050872161	0.0032563548	-20080.02	-4025.509	0.6521311	0.1955832	101.55018635	0.0019260204	FALSE	0.4684978249	FALSE	FALSE	0.4936790522	0.984004139	Selenocompound.metabolism	Selenocompound metabolism
4998	1818	181	22991.3369256807	0.000000673	82.056885	19.55355	scs1	0.07222423	-0.071560352	0.0012187203	-20095.89	-4025.448	0.6527989	0.1981844	101.610435673	8.20177398252575E-009	FALSE	0.0469976273	FALSE	FALSE	0.828372503	0.984004139	Other.glycan.degradation	Other glycan degradation
5081	1838	181	22991.247098505	0.094285035	81.88468	19.582151	scs1	0.052786548	-0.060006887	0.0068271278	-20066.52	-4025.449	0.6528968	0.1972235	101.561116035	0.0011501125	FALSE	0.136824803	FALSE	FALSE	0.7114582171	0.984004139	One.carbon.pool.by.folate	One carbon pool by folate
3440	1417	182	22991.009876423	0.21897375	81.792697	19.57778	scs1	0.11522881	-0.086020203	0.0043311721	-20058.08	-4025.37	0.6529626	0.1986733	101.58945075	0.0026700316	FALSE	0.374046885	FALSE	FALSE	0.5408065905	0.984004139	Pentose.phosphate.pathway	Pentose phosphate pathway
5624	1972	184	22990.411999274	0.29365576	81.685575	19.585057	scs1	0.12425392	-0.077752216	0.0006944153	-20106.1	-4025.486	0.6531783	0.1995138	101.56428776	0.0035820751	FALSE	0.971924034	FALSE	FALSE	0.3242007987	0.984004139	Phototransduction	Phototransduction
5518	1949	187	22985.328367664	0.57087624	81.006293	19.70264	scs1	0.15705164	-0.081731508	0.0060651046	-20057.24	-4025.466	0.6525666	0.196755	101.27980924	0.0069979903	FALSE	6.055555644	TRUE	TRUE	0.0138626128	0.6792680274	Proximal.tubule.bicarbonate.reclamation	Proximal tubule bicarbonate reclamation
5086	1840	194	22990.4951164392	0.3297526	81.69684	19.570396	scs1	0.13729909	-0.084642458	0.0004336454	-19984.2	-4025.494	0.6527421	0.1957572	101.5969886	0.0040200695	FALSE	0.8888068688	FALSE	FALSE	0.34580084	0.984004139	Porphyrin.and.chlorophyll.metabolism	Porphyrin and chlorophyll metabolism
5024	1822	204	22990.8055665996	1.5191066E-006	82.057163	19.54742	scs1	0.071075759	-0.015573633	-0.0024914293	-20429.5	-4025.368	0.6514457	0.1982441	101.6045845191	1.85127844582819E-008	FALSE	0.5783567084	FALSE	FALSE	0.4469571606	0.984004139	Thiamine.metabolism	Thiamine metabolism
3550	1454	205	22991.3838363872	0.028663602	82.024623	19.555424	scs1	0.040155786	-0.041137863	0.0005842102	-20001.52	-4025.564	0.6525485	0.1960558	101.608710602	0.0003493291	FALSE	8.69208015501499E-005	FALSE	FALSE	0.9925613242	0.9949803119	alpha-Linolenic.acid.metabolism	alpha-Linolenic acid metabolism
3487	1437	214	22991.1700182706	2.5199756E-008	82.05876	19.551213	scs1	0.1068815	-0.084222602	0.0007496648	-19890.27	-4025.468	0.6537681	0.1955628	101.6099730252	3.07094038372762E-010	FALSE	0.2139050374	FALSE	FALSE	0.6437237422	0.984004139	Nitrogen.metabolism	Nitrogen metabolism
4696	1741	217	22991.376038847	0.057044567	82.008905	19.551308	scs1	0.07935845	-0.05485936	-0.0058629024	-19914.94	-4025.448	0.653623	0.1970919	101.617257567	0.0006951064	FALSE	0.007884461	FALSE	FALSE	0.9292452388	0.984004139	Tyrosine.metabolism	Tyrosine metabolism
4615	1719	218	22991.2714615325	0.000000084	82.054247	19.553698	scs1	0.11180457	-0.094741916	-0.00093495	-19855.25	-4025.436	0.6535974	0.1959164	101.607945084	0.000000001	FALSE	0.1124617755	FALSE	FALSE	0.7373586593	0.984004139	Glycine,.serine.and.threonine.metabolism	Glycine, serine and threonine metabolism
4997	1804	221	22991.1621378451	8.6073738E-008	82.052939	19.553636	scs1	0.092012755	-0.064558455	-0.00405858	-19875.18	-4025.549	0.6537726	0.1961562	101.6065750861	0.000000001	FALSE	0.2217854629	FALSE	FALSE	0.6376828399	0.984004139	Glycosphingolipid.biosynthesis.-.lacto.and.neolacto.series	Glycosphingolipid biosynthesis - lacto and neolacto series
3376	1425	226	22991.2082194448	1.228264E-007	82.04978	19.555064	scs1	0.05862083	-0.041283691	-0.0034747008	-20074.86	-4025.51	0.6517592	0.196765	101.6048441228	1.49697415174217E-009	FALSE	0.1757038632	FALSE	FALSE	0.6750915691	0.984004139	Glyoxylate.and.dicarboxylate.metabolism	Glyoxylate and dicarboxylate metabolism
3727	1438	227	22991.142665985	9.3821477E-009	82.067185	19.547584	scs1	0.057561893	-0.052331589	0.0033260002	-20071.84	-4025.423	0.6519863	0.1958813	101.6147690094	1.1432276736344E-010	FALSE	0.241257323	FALSE	FALSE	0.6232994811	0.984004139	Sulfur.metabolism	Sulfur metabolism
4993	1809	228	22991.3838450848	0.031733916	82.021886	19.555336	scs1	0.057849251	-0.054610034	-0.0001990146	-19955.69	-4025.499	0.6527134	0.1958246	101.608955916	0.0003867461	FALSE	7.822319821571E-005	FALSE	FALSE	0.9929432914	0.9949803119	Glycosphingolipid.biosynthesis.-.ganglio.series	Glycosphingolipid biosynthesis - ganglio series
4851	1774	231	22991.3664595522	0.074737144	81.958187	19.563038	scs1	0.10771736	-0.11983651	0.0078994895	-19800.38	-4025.472	0.6530149	0.1958723	101.595962144	0.0009110628	TRUE	0.0174637558	FALSE	FALSE	0.8948652495	0.984004139	Glutathione.metabolism	Glutathione metabolism
5080	1839	231	22989.8869506381	0.39537732	81.659826	19.556833	scs1	0.15132678	-0.09160854	-0.0009978683	-19775.59	-4025.401	0.6538772	0.1954241	101.61203632	0.0048184308	TRUE	1.4969726699	TRUE	TRUE	0.2211377543	0.984004139	Retinol.metabolism	Retinol metabolism
3241	1305	242	22991.2963170232	4.3538478E-007	82.062985	19.551428	scs1	0.062070761	-0.065060224	0.0016187033	-19795	-4025.54	0.6538863	0.1953387	101.6144134354	5.30549525696717E-009	FALSE	0.0876062848	FALSE	FALSE	0.7672426145	0.984004139	Cytosolic.DNA-sensing.pathway	Cytosolic DNA-sensing pathway
12352	3434	242	22990.3864490534	0.37303306	81.701795	19.550845	scs1	0.1635618	-0.10330773	-0.0022826135	-19722.3	-4025.47	0.653783	0.1954491	101.62567306	0.0045450361	FALSE	0.9974742546	FALSE	FALSE	0.3179224371	0.984004139	Metabolism.of.xenobiotics.by.cytochrome.P450	Metabolism of xenobiotics by cytochrome P450
3556	1453	245	22991.0465978114	0.18808839	81.89779	19.54351	scs1	0.08839432	-0.05088501	-0.0052205346	-19873.34	-4025.575	0.6529344	0.1957917	101.62938839	0.0022913611	FALSE	0.3373254966	FALSE	FALSE	0.5613770791	0.984004139	Linoleic.acid.metabolism	Linoleic acid metabolism
4620	1722	246	22989.1896422952	0.8731366	81.288534	19.583231	scs1	0.40877657	-0.17087814	-0.0012937108	-20034.33	-4025.408	0.6527943	0.1978396	101.7449016	0.0106270551	FALSE	2.1942810128	TRUE	TRUE	0.1385238324	0.984004139	Cysteine.and.methionine.metabolism	Cysteine and methionine metabolism
3521	1447	264	22989.8403698774	0.51614252	81.492729	19.576358	scs1	0.20948648	-0.13250769	0.0002508378	-19614.52	-4025.482	0.6543146	0.1949012	101.58522952	0.0062937401	FALSE	1.5435534306	TRUE	FALSE	0.2140896582	0.984004139	Steroid.hormone.biosynthesis	Steroid hormone biosynthesis
3188	1361	268	22991.2093187883	0.26363077	81.759421	19.571461	scs1	0.20067972	-0.17092974	0.0056911659	-19647.13	-4025.468	0.6538244	0.1949637	101.59451277	0.0032141058	FALSE	0.1746045197	FALSE	FALSE	0.6760516317	0.984004139	Antigen.processing.and.presentation	Antigen processing and presentation
3386	1413	268	22991.0810901662	5.0184251E-007	82.058171	19.550374	scs1	0.12930998	-0.092757605	-0.001241022	-19764.44	-4025.46	0.6536227	0.1951487	101.6085455018	6.11569208544614E-009	FALSE	0.3028331418	FALSE	FALSE	0.5821117227	0.984004139	Intestinal.immune.network.for.IgA.production	Intestinal immune network for IgA production
4934	1799	287	22991.2697107508	6.4626461E-007	82.092069	19.541258	scs1	0.032552909	-0.048909119	0.0055392909	-19868.65	-4025.59	0.6523699	0.1947222	101.6333276463	7.87243655550115E-009	FALSE	0.1142125572	FALSE	FALSE	0.735398242	0.984004139	Glycosaminoglycan.degradation	Glycosaminoglycan degradation
5039	1827	291	22991.345763505	2.1660873E-006	82.046183	19.557815	scs1	0.081273135	-0.070195636	-0.0043958493	-19753.84	-4025.527	0.6540905	0.1959872	101.6040001661	2.64008289430539E-008	FALSE	0.038159803	FALSE	FALSE	0.8451226022	0.984004139	Nicotinate.and.nicotinamide.metabolism	Nicotinate and nicotinamide metabolism
3509	1442	293	22991.0260946886	4.587735E-008	82.055906	19.551034	scs1	0.13652132	-0.088412446	-0.0053100995	-19657.24	-4025.605	0.6533244	0.1950544	101.6069400459	5.59098695154862E-010	FALSE	0.3578286194	FALSE	FALSE	0.5497146447	0.984004139	Fatty.acid.metabolism	Fatty acid metabolism
3432	1416	296	22991.3215551889	1.347533E-006	82.058579	19.552838	scs1	0.060838272	-0.061931085	0.0009119172	-19876.9	-4025.46	0.6523199	0.1955907	101.6114183475	1.64215977694588E-008	FALSE	0.0623681191	FALSE	FALSE	0.8027914396	0.984004139	Citrate.cycle.(TCA.cycle)	Citrate cycle (TCA cycle)
3471	1420	298	22991.3777726116	0.060995054	81.986859	19.557733	scs1	0.078678271	-0.078986252	0.0032360496	-19801.47	-4025.405	0.6537273	0.1961411	101.605587054	0.0007434083	FALSE	0.0061506964	FALSE	FALSE	0.9374888934	0.984004139	Galactose.metabolism	Galactose metabolism
3398	1427	298	22991.2698116545	0.14140787	81.935605	19.548167	scs1	0.10187764	-0.070729696	-0.0043404978	-19837.14	-4025.459	0.6530164	0.195926	101.62517987	0.0017228681	FALSE	0.1141116535	FALSE	FALSE	0.7355107714	0.984004139	Butanoate.metabolism	Butanoate metabolism
4896	1787	302	22991.3302190434	0.000000289	82.056166	19.553334	scs1	0.078468975	-0.076645727	0.0006997976	-19755.1	-4025.383	0.6539745	0.1957379	101.609500289	3.52254782391148E-009	FALSE	0.0537042646	FALSE	FALSE	0.8167385587	0.984004139	Other.types.of.O-glycan.biosynthesis	Other types of O-glycan biosynthesis
3558	1455	304	22990.5105735497	0.32836596	81.776741	19.539572	scs1	0.13827727	-0.078003313	-0.0048537126	-19687.73	-4025.449	0.6534762	0.194394	101.64467896	0.0039993366	FALSE	0.8733497583	FALSE	FALSE	0.3500296202	0.984004139	Biosynthesis.of.unsaturated.fatty.acids	Biosynthesis of unsaturated fatty acids
12359	3435	307	22991.3437853372	0.1241035	81.942039	19.551619	scs1	0.14078368	-0.11180208	-0.0044314853	-19545.09	-4025.497	0.6543772	0.1947958	101.6177615	0.0015122375	FALSE	0.0401379708	FALSE	FALSE	0.8412110603	0.984004139	Drug.metabolism.-.cytochrome.P450	Drug metabolism - cytochrome P450
3460	1419	319	22991.3789610276	0.062297043	81.984724	19.557077	scs1	0.081259302	-0.085965348	0.0012530071	-19613.91	-4025.748	0.6531471	0.1946319	101.604098043	0.0007592846	FALSE	0.0049622804	FALSE	FALSE	0.9438407048	0.984004139	Fructose.and.mannose.metabolism	Fructose and mannose metabolism
4726	1745	337	22990.9836370116	8.0165531E-007	82.04712	19.553422	scs1	0.15958118	-0.08867082	-0.010379471	-19651.42	-4025.496	0.6541235	0.1949939	101.6005428017	9.77066961237994E-009	FALSE	0.4002862964	FALSE	FALSE	0.5269414385	0.984004139	Tryptophan.metabolism	Tryptophan metabolism
4611	1716	339	22991.2724637594	6.6241268E-007	82.047612	19.556587	scs1	0.075725116	-0.061687307	-0.0043053773	-19673.61	-4025.559	0.6538114	0.1947489	101.6041996624	8.07351559058173E-009	FALSE	0.1114595486	FALSE	FALSE	0.7384885401	0.984004139	Alanine,.aspartate.and.glutamate.metabolism	Alanine, aspartate and glutamate metabolism
3419	1415	369	22991.2000964023	1.3723591E-007	82.072317	19.546361	scs1	0.10128016	-0.10708193	0.0061295635	-19538.01	-4025.4	0.6542093	0.1943389	101.6186781372	1.67213397631412E-009	FALSE	0.1838269057	FALSE	FALSE	0.6681048781	0.984004139	Glycolysis.-.Gluconeogenesis	Glycolysis / Gluconeogenesis
5504	1941	370	22990.9649281376	4.0768728E-007	82.041955	19.555062	scs1	0.12399709	-0.065416931	-0.010253079	-19731.56	-4025.503	0.6530708	0.1943736	101.5970174077	0.000000005	FALSE	0.4189951704	FALSE	FALSE	0.517438861	0.984004139	Vitamin.digestion.and.absorption	Vitamin digestion and absorption
5581	1964	386	22991.3663075333	0.091145341	81.969894	19.551966	scs1	0.096291046	-0.075507027	-0.0061361944	-19580.73	-4025.727	0.6535811	0.1934956	101.613005341	0.0011107018	FALSE	0.0176157747	FALSE	FALSE	0.8944113203	0.984004139	Dorso-ventral.axis.formation	Dorso-ventral axis formation
4677	1735	390	22991.2920743432	2.680573E-006	82.026734	19.565206	scs1	0.064129434	-0.041245801	-0.0095675499	-19394.54	-4025.751	0.6544913	0.1933514	101.5919426806	3.26792593302674E-008	FALSE	0.0918489648	FALSE	FALSE	0.7618396091	0.984004139	Arginine.and.proline.metabolism	Arginine and proline metabolism
5481	1940	436	22991.3805616526	0.037361232	82.020127	19.55392	scs1	0.093843243	-0.097065882	0.0017759175	-19473.81	-4025.533	0.6543497	0.1930944	101.611408232	0.0004553056	TRUE	0.0033616554	FALSE	FALSE	0.9537647311	0.9873479963	Fat.digestion.and.absorption	Fat digestion and absorption
3233	1252	438	22990.9878677847	0.28376584	81.787837	19.549978	scs1	0.16429145	-0.11624372	-0.0039226523	-19402.01	-4025.558	0.6549869	0.1931947	101.62158084	0.0034575399	FALSE	0.3960555233	FALSE	FALSE	0.5291334123	0.984004139	NOD-like.receptor.signaling.pathway	NOD-like receptor signaling pathway
4669	1732	450	22991.1897710129	1.4268607E-007	82.057234	19.551753	scs1	0.15113433	-0.13657143	-0.00032867	-19460.45	-4025.427	0.6545168	0.1936451	101.6089871427	1.73886033925892E-009	FALSE	0.1941522951	FALSE	FALSE	0.6594829362	0.984004139	Lysine.degradation	Lysine degradation
3542	1450	456	22991.1823221678	0.25208413	81.786844	19.561614	scs1	0.17776677	-0.14350536	-0.0008629248	-19322.88	-4025.573	0.6545319	0.191758	101.60054213	0.003072738	FALSE	0.2016011402	FALSE	FALSE	0.653431544	0.984004139	Ether.lipid.metabolism	Ether lipid metabolism
3553	1452	471	22990.9794810317	9.9150719E-009	82.059522	19.548851	scs1	0.11568896	-0.091623	-0.0013715646	-19394.54	-4025.483	0.6544145	0.1930787	101.6083730099	1.20827804709879E-010	FALSE	0.4044422763	FALSE	FALSE	0.5248039519	0.984004139	Arachidonic.acid.metabolism	Arachidonic acid metabolism
3240	1279	477	22991.2481615841	0.18750084	81.89159	19.545332	scs1	0.13419408	-0.095484355	-0.0075810981	-19265.84	-4025.681	0.6556242	0.1925328	101.62442284	0.0022843923	FALSE	0.1357617239	FALSE	FALSE	0.7125313257	0.984004139	RIG-I-like.receptor.signaling.pathway	RIG-I-like receptor signaling pathway
3372	1423	479	22991.3118579234	0.15744846	81.901881	19.552716	scs1	0.13230424	-0.10617722	-0.0044066015	-19353.67	-4025.655	0.6546539	0.1928345	101.61204546	0.0019187149	FALSE	0.0720653846	FALSE	FALSE	0.7883529826	0.984004139	Amino.sugar.and.nucleotide.sugar.metabolism	Amino sugar and nucleotide sugar metabolism
5045	1828	512	22990.6526281186	8.1494595E-008	82.066863	19.54297	scs1	0.1048624	-0.067583255	-0.0022592041	-19663.41	-4025.591	0.6529026	0.193374	101.6098330815	0.000000001	FALSE	0.7312951894	FALSE	FALSE	0.3924636891	0.984004139	Pantothenate.and.CoA.biosynthesis	Pantothenate and CoA biosynthesis
4769	1754	514	22990.740042815	8.4861161E-007	82.061454	19.54607	scs1	0.12719401	-0.084372129	-0.003844267	-19606.11	-4025.616	0.6529864	0.1930464	101.6075248486	1.03411718883797E-008	FALSE	0.643880493	FALSE	FALSE	0.4223090978	0.984004139	beta-Alanine.metabolism	beta-Alanine metabolism
4908	1790	514	22991.0405795453	0.34784197	81.811129	19.521125	scs1	0.19285443	-0.10511865	-0.014138699	-19387.3	-4025.692	0.6539964	0.1911614	101.68009597	0.0042337674	FALSE	0.3433437627	FALSE	FALSE	0.5579054684	0.984004139	Glycosaminoglycan.biosynthesis.-.chondroitin.sulfate	Glycosaminoglycan biosynthesis - chondroitin sulfate
3634	1480	519	22989.4721174883	0.68674706	81.228877	19.601702	scs1	0.28672751	-0.20248128	0.0026225586	-19049.3	-4025.712	0.6547308	0.1904422	101.51732606	0.0083835907	FALSE	1.9118058197	FALSE	FALSE	0.1667628032	0.984004139	PPAR.signaling.pathway	PPAR signaling pathway
3370	1422	540	22991.1364031271	7.258768E-008	82.062186	19.548074	scs1	0.14587124	-0.13392594	0.0031186681	-19378.36	-4025.196	0.6545991	0.1925464	101.6102600726	8.8454480040043E-010	FALSE	0.2475201809	FALSE	FALSE	0.6188266323	0.984004139	Starch.and.sucrose.metabolism	Starch and sucrose metabolism
3413	1431	540	22991.317712422	0.19196901	81.859318	19.554008	scs1	0.19809636	-0.17490844	-0.0046109925	-18865.75	-4025.861	0.6554045	0.1895246	101.60529501	0.0023396222	FALSE	0.066210886	FALSE	FALSE	0.7969357987	0.984004139	Oxidative.phosphorylation	Oxidative phosphorylation
5651	1981	549	22985.1900498876	1.0396039	81.05931	19.543996	scs1	0.31786994	-0.11717718	-0.010076486	-19362.88	-4025.586	0.653848	0.1910252	101.6429099	0.0126628216	FALSE	6.1938734204	TRUE	TRUE	0.0128193301	0.6792680274	Circadian.rhythm.-.mammal	Circadian rhythm - mammal
5670	1987	549	22985.1900498876	1.0396039	81.05931	19.543996	scs1	0.31786994	-0.11717718	-0.010076486	-19362.88	-4025.586	0.653848	0.1910252	101.6429099	0.0126628216	FALSE	6.1938734204	TRUE	TRUE	0.0128193301	0.6792680274	Environment.Adaptation	Environment Adaptation
3552	1451	557	22991.0786507521	9.8612608E-009	82.076692	19.545037	scs1	0.18422561	-0.18401142	0.0041129285	-19186.96	-4025.721	0.6550491	0.1910375	101.6217290099	1.20146908440404E-010	FALSE	0.3052725559	FALSE	FALSE	0.5805957272	0.984004139	Sphingolipid.metabolism	Sphingolipid metabolism
3224	1249	559	22991.3658165517	0.0035707038	82.062723	19.550699	scs1	0.19143591	-0.20631529	0.0043983693	-18929.42	-4025.542	0.6555261	0.1902182	101.6169927038	0.00004351	FALSE	0.0181067563	FALSE	FALSE	0.8929587036	0.984004139	Hematopoietic.cell.lineage	Hematopoietic cell lineage
5530	1947	565	22989.8664181931	0.88799442	81.317404	19.540235	scs1	0.43468831	-0.22525377	-0.0078541428	-19262.19	-4025.573	0.6550646	0.1924319	101.74563342	0.0108021424	FALSE	1.5175051149	TRUE	FALSE	0.2179974345	0.984004139	Vasopressin-regulated.water.reabsorption	Vasopressin-regulated water reabsorption
5479	1936	578	22990.750374814	0.000000118	82.042599	19.552506	scs1	0.14551677	-0.08549424	-0.009721714	-19283.81	-4025.523	0.6543318	0.1918905	101.595105118	1.43800063952568E-009	FALSE	0.633548494	FALSE	FALSE	0.4260566828	0.984004139	Carbohydrate.digestion.and.absorption	Carbohydrate digestion and absorption
12387	3436	594	22991.273289321	0.000000957	82.039746	19.558959	scs1	0.11580852	-0.096803571	-0.006369251	-19382.29	-4025.529	0.6542976	0.1921914	101.598705957	1.16646232527023E-008	FALSE	0.110633987	FALSE	FALSE	0.7394235019	0.984004139	Drug.metabolism.-.other.enzymes	Drug metabolism - other enzymes
3390	1426	608	22990.5906045907	1.1333407E-007	82.038305	19.553153	scs1	0.10364907	-0.051656372	-0.0097452566	-19312.89	-4025.648	0.6544116	0.1909506	101.5914581133	1.38147746767113E-009	FALSE	0.7933187173	FALSE	FALSE	0.373098501	0.984004139	Propanoate.metabolism	Propanoate metabolism
3377	1424	620	22990.7210106994	2.6112581E-007	82.046298	19.551366	scs1	0.12863694	-0.080258094	-0.0078370293	-19281.15	-4025.558	0.6549802	0.1910615	101.5976642611	3.18266412421099E-009	FALSE	0.6629126086	FALSE	FALSE	0.4155335622	0.984004139	Pyruvate.metabolism	Pyruvate metabolism
4649	1725	631	22990.8482507132	1.959902E-008	82.05463	19.549525	scs1	0.13348577	-0.10223607	-0.0037080624	-19228.18	-4025.536	0.6551075	0.1919438	101.6041550196	2.38853310231473E-010	FALSE	0.5356725948	FALSE	FALSE	0.4642316975	0.984004139	Valine,.leucine.and.isoleucine.degradation	Valine, leucine and isoleucine degradation
4849	1780	641	22991.3063957212	0.18620961	81.855484	19.559676	scs1	0.14737574	-0.12544276	-0.0010610917	-18982.9	-4025.592	0.656075	0.1893291	101.60136961	0.0022696949	FALSE	0.0775275868	FALSE	FALSE	0.7806763359	0.984004139	N-Glycan.biosynthesis	N-Glycan biosynthesis
3221	1250	666	22989.7898677024	0.47200561	81.446792	19.598392	scs1	0.17744649	-0.12960359	0.0028472503	-18951.34	-4025.483	0.6563436	0.1898375	101.51718961	0.0057618718	FALSE	1.5940556056	FALSE	FALSE	0.2067476566	0.984004139	Complement.and.coagulation.cascades	Complement and coagulation cascades
5521	1948	776	22991.3440847974	0.037123449	82.019575	19.555842	scs1	0.087853942	-0.083384436	-0.0043007858	-18959.14	-4026.184	0.6562373	0.1894979	101.612540449	0.0004524122	FALSE	0.0398385106	FALSE	FALSE	0.8417966595	0.984004139	Aldosterone-regulated.sodium.reabsorption	Aldosterone-regulated sodium reabsorption
5657	1977	799	22991.0402132031	1.1718607E-007	82.00687	19.572687	scs1	0.070792482	-0.043524932	-0.012170305	-19216.75	-4026.357	0.6530363	0.1880037	101.5795571172	1.42897869206011E-009	FALSE	0.3437101049	FALSE	FALSE	0.5576954677	0.984004139	Taste.transduction	Taste transduction
3637	1479	814	22991.376002091	0.14049207	81.913597	19.555081	scs1	0.16381606	-0.14097929	-0.0045781874	-18652.97	-4025.784	0.6564628	0.1872396	101.60917007	0.0017121885	FALSE	0.007921217	FALSE	FALSE	0.9290809413	0.984004139	Adipocytokine.signaling.pathway	Adipocytokine signaling pathway
3232	1251	834	22991.2658299846	2.7258412E-006	82.023153	19.564852	scs1	0.16355535	-0.13118593	-0.011721712	-18671.81	-4025.535	0.6575853	0.1882367	101.5880077258	3.3232581407999E-008	FALSE	0.1180933234	FALSE	FALSE	0.7311117053	0.984004139	Toll-like.receptor.signaling.pathway	Toll-like receptor signaling pathway
12393	3437	860	22991.0225219084	5.9177569E-008	82.045939	19.553958	scs1	0.20543039	-0.16935197	-0.0074811194	-18717.52	-4025.526	0.6565622	0.1879526	101.5998970592	7.21273589876481E-010	FALSE	0.3614013996	FALSE	FALSE	0.5477289624	0.984004139	Xenobiotics.Biodegration.and.Metabolism	Xenobiotics Biodegration and Metabolism
3535	1448	969	22990.5351931779	0.47333147	81.565563	19.558032	scs1	0.20564269	-0.14067841	-0.004955346	-18569.33	-4025.844	0.6562153	0.1855462	101.59692647	0.0057695983	TRUE	0.8487301301	FALSE	FALSE	0.3569118262	0.984004139	Glycerolipid.metabolism	Glycerolipid metabolism
4850	1777	978	22990.9514184445	2.6441597E-008	82.090992	19.53786	scs1	0.21551507	-0.21932076	0.0061592859	-18510.15	-4025.628	0.6559155	0.1852676	101.6288520264	3.22101077685639E-010	TRUE	0.4325048635	FALSE	FALSE	0.5107624027	0.984004139	Metabolism.of.Other.Amino.Acids	Metabolism of Other Amino Acids
3493	1439	981	22991.0358347539	6.8074773E-008	82.072107	19.546546	scs1	0.26667042	-0.26039171	6.9704236E-005	-18049.7	-4025.817	0.6582836	0.1830829	101.6186530681	8.29450777272421E-010	FALSE	0.3480885541	FALSE	FALSE	0.5551971527	0.984004139	Energy.Metabolism	Energy Metabolism
4584	1710	1007	22990.9802728007	5.6914896E-008	82.070953	19.545265	scs1	0.22789827	-0.21472119	-0.0002665859	-18378.77	-4025.637	0.6576754	0.1851881	101.6162180569	6.93484038872199E-010	FALSE	0.4036505073	FALSE	FALSE	0.5252099794	0.984004139	Pyrimidine.metabolism	Pyrimidine metabolism
3446	1409	1023	22990.3595446092	0.65228194	81.485667	19.531494	scs1	0.33340321	-0.21148966	-0.011064354	-18454.08	-4025.518	0.6577664	0.1851772	101.66944294	0.0079412981	FALSE	1.0243786988	FALSE	FALSE	0.3114826164	0.984004139	B.cell.receptor.signaling.pathway	B cell receptor signaling pathway
4918	1793	1075	22990.2780710082	0.000000101	82.113849	19.524713	scs1	0.15681445	-0.14674268	0.0043671041	-18869.21	-4026.002	0.6549405	0.1867633	101.638562101	1.22951805457161E-009	FALSE	1.1058522998	FALSE	FALSE	0.2929853469	0.984004139	Glycosaminoglycan.biosynthesis.-.heparan.sulfate	Glycosaminoglycan biosynthesis - heparan sulfate
5487	1937	1100	22990.9720574142	0.43258422	81.651187	19.542784	scs1	0.2507893	-0.1793773	-0.010208053	-18152.85	-4025.903	0.6586103	0.182975	101.62655522	0.0052700334	FALSE	0.4118658938	FALSE	FALSE	0.5210239675	0.984004139	Protein.digestion.and.absorption	Protein digestion and absorption
4876	1786	1122	22991.1715392605	0.3314812	81.713432	19.559075	scs1	0.18148555	-0.13595181	-0.0037291948	-18816.16	-4025.757	0.6562769	0.1861688	101.6039882	0.0040402407	FALSE	0.2123840475	FALSE	FALSE	0.6449051949	0.984004139	Mucin.type.O-Glycan.biosynthesis	Mucin type O-Glycan biosynthesis
3456	1410	1127	22991.057926252	0.41937262	81.736348	19.519134	scs1	0.2613634	-0.15628622	-0.021415987	-18371.73	-4025.865	0.6577569	0.1847355	101.67485462	0.0051046064	FALSE	0.325997056	FALSE	FALSE	0.568025728	0.984004139	Fc.epsilon.RI.signaling.pathway	Fc epsilon RI signaling pathway
3659	1486	1166	22990.4628465045	0.5468145	81.607302	19.517857	scs1	0.24050069	-0.12886034	-0.017663256	-18406.59	-4026.087	0.6567135	0.182414	101.6719735	0.0066559598	FALSE	0.9210768035	FALSE	FALSE	0.3371923976	0.984004139	Cardiac.muscle.contraction	Cardiac muscle contraction
5641	1976	1192	22989.9106044443	1.3487683E-007	82.039726	19.546246	scs1	0.11595233	-0.063399593	-0.010522524	-17980.01	-4025.894	0.657467	0.1811834	101.5859721349	1.64404290889827E-009	FALSE	1.4733188637	FALSE	FALSE	0.224822781	0.984004139	Olfactory.transduction	Olfactory transduction
3397	1429	1214	22991.2157796202	0.049648645	82.046903	19.541371	scs1	0.065643219	-0.071724782	0.0005884499	-18412.53	-4026.507	0.6576456	0.1838185	101.637922645	0.0006047592	FALSE	0.1681436878	FALSE	FALSE	0.6817668679	0.984004139	Inositol.phosphate.metabolism	Inositol phosphate metabolism
5461	1933	1259	22990.5514170416	0.72471954	81.173762	19.617876	scs1	0.39930461	-0.33467467	0.013002037	-18076.24	-4025.612	0.6586804	0.1819402	101.51635754	0.0088489985	FALSE	0.8325062664	FALSE	FALSE	0.3615488157	0.984004139	Bile.secretion	Bile secretion
3534	1449	1264	22989.7039222284	0.81525184	81.257529	19.546392	scs1	0.35584449	-0.22880719	-0.010353276	-17966.62	-4025.951	0.6585715	0.1808348	101.61917284	0.0099332791	FALSE	1.6800010796	FALSE	FALSE	0.1949243091	0.984004139	Glycerophospholipid.metabolism	Glycerophospholipid metabolism
3102	1358	1378	22989.7484839945	0.90931194	81.257186	19.513249	scs1	0.41996172	-0.25907125	-0.017985254	-17937.02	-4026.134	0.6596546	0.1813231	101.67974694	0.0110666995	FALSE	1.6354393135	FALSE	FALSE	0.2009523627	0.984004139	Natural.killer.cell.mediated.cytotoxicity	Natural killer cell mediated cytotoxicity
3199	1364	1488	22991.3748935401	0.24385241	81.825425	19.550428	scs1	0.3034002	-0.21846224	-0.019881115	-17716.69	-4025.398	0.6614773	0.1797455	101.61970541	0.0029712996	FALSE	0.0090297679	FALSE	FALSE	0.9242948974	0.984004139	T.cell.receptor.signaling.pathway	T cell receptor signaling pathway
5601	1968	1494	22991.1562956246	0.48963294	81.576487	19.55172	scs1	0.3964525	-0.31600668	-0.0097142802	-17641.91	-4025.78	0.6611143	0.1790865	101.61783994	0.0059663225	FALSE	0.2276276834	FALSE	FALSE	0.633288472	0.984004139	Osteoclast.differentiation	Osteoclast differentiation
3665	1482	1606	22990.9154350259	3.4485106E-007	82.044158	19.556115	scs1	0.2193915	-0.19605011	-0.0096434565	-17780.07	-4026.015	0.6598033	0.1787199	101.6002733449	4.20323721952889E-009	FALSE	0.4684882821	FALSE	FALSE	0.4936834527	0.984004139	Progesterone-mediated.oocyte.maturation	Progesterone-mediated oocyte maturation
5540	1953	1639	22988.1868051216	1.3932788	80.541285	19.597542	scs1	0.58961363	-0.3965271	-0.00304195	-17446.3	-4026.295	0.6617012	0.1779046	101.5321058	0.0170047747	FALSE	3.1971181864	TRUE	TRUE	0.0737681496	0.984004139	Excretory.System	Excretory System
3465	1411	1683	22989.6504184003	0.96779075	81.19593	19.515149	scs1	0.44405436	-0.28054275	-0.016903416	-17611.83	-4026.066	0.6609425	0.1775909	101.67886975	0.0117788087	FALSE	1.7335049077	FALSE	FALSE	0.1879639067	0.984004139	Fc.gamma.R-mediated.phagocytosis	Fc gamma R-mediated phagocytosis
5104	1844	1796	22990.3714989959	5.869E-008	82.076229	19.536459	scs1	0.41804548	-0.36877535	-0.0025129203	-17266.55	-4025.55	0.6626754	0.1762012	101.6126880587	7.15066964858153E-010	TRUE	1.0124243121	FALSE	FALSE	0.3143227486	0.984004139	Metabolism.of.Cofactors.and.Vitamins	Metabolism of Cofactors and Vitamins
3631	1478	1843	22990.7768930374	0.69734339	81.348062	19.561136	scs1	0.41216477	-0.31371029	-0.0056622741	-17391.53	-4025.626	0.6626574	0.1766114	101.60654139	0.0084994813	FALSE	0.6070302706	FALSE	FALSE	0.4359081618	0.984004139	Insulin.signaling.pathway	Insulin signaling pathway
3662	1483	1961	22991.2255300628	0.10526248	81.963439	19.551822	scs1	0.13937775	-0.12884825	-0.0059809867	-17520.61	-4027.001	0.6609867	0.1762417	101.62052348	0.0012826142	FALSE	0.1583932452	FALSE	FALSE	0.6906401453	0.984004139	Melanogenesis	Melanogenesis
3359	1412	2001	22991.2638420346	0.45441284	81.65329	19.534432	scs1	0.32664581	-0.21845349	-0.02682219	-17261.85	-4026.733	0.6611497	0.1739904	101.64213484	0.0055343509	FALSE	0.1200812734	FALSE	FALSE	0.7289463587	0.984004139	Leukocyte.transendothelial.migration	Leukocyte transendothelial migration
5663	1980	2084	22989.8041047431	8.0870669E-008	82.020556	19.556662	scs1	0.192982	-0.13277577	-0.018566863	-17030.6	-4026.824	0.6602131	0.1707888	101.5772180809	0.000000001	FALSE	1.5798185649	FALSE	FALSE	0.2087868297	0.984004139	Sensory.System	Sensory System
5577	1960	2164	22991.1679140273	0.59495869	81.518246	19.533909	scs1	0.43902321	-0.31230128	-0.025019955	-17073.76	-4026.295	0.6632521	0.1730619	101.64711369	0.0072455909	FALSE	0.2160092807	FALSE	FALSE	0.6420976161	0.984004139	Neurotrophin.signaling.pathway	Neurotrophin signaling pathway
5458	1929	2170	22991.2440210679	0.1359876	81.946086	19.547456	scs1	0.15595947	-0.14941333	-0.0045250142	-17384.37	-4027.339	0.660493	0.1737746	101.6295296	0.0016567272	FALSE	0.1399022401	FALSE	FALSE	0.7083782182	0.984004139	Gastric.acid.secretion	Gastric acid secretion
3646	1481	2288	22990.9706470855	0.60179473	81.444821	19.553791	scs1	0.29887665	-0.21237861	-0.01374648	-17200.43	-4026.954	0.6614502	0.1721926	101.60040673	0.0073347904	FALSE	0.4132762225	FALSE	FALSE	0.5203112908	0.984004139	GnRH.signaling.pathway	GnRH signaling pathway
4731	1751	2454	22990.8401922775	2.1856024E-007	82.025198	19.560153	scs1	0.53106265	-0.47400548	-0.017760955	-16109.18	-4025.626	0.6682621	0.1672161	101.5853512186	2.66454997667467E-009	FALSE	0.5437310305	FALSE	FALSE	0.4608905664	0.984004139	Amino.Acid.Metabolism	Amino Acid Metabolism
5553	1956	2464	22990.5434644031	0.77261821	81.218248	19.570412	scs1	0.32311354	-0.22862905	-0.0099416512	-17357.43	-4027.373	0.6606253	0.1726267	101.56127821	0.0094232229	FALSE	0.8404589049	FALSE	FALSE	0.3592655568	0.984004139	Long-term.potentiation	Long-term potentiation
5559	1957	2737	22990.7642149217	0.035705581	82.04133	19.550066	scs1	0.15062284	-0.14413167	-0.0085204355	-16936.9	-4027.798	0.6618871	0.168038	101.627101581	0.0004350252	FALSE	0.6197083863	FALSE	FALSE	0.4311556721	0.984004139	Long-term.depression	Long-term depression
3404	1414	2809	22990.0984793478	1.1493061	80.987628	19.5312	scs1	0.5948803	-0.38546193	-0.024124352	-16484.46	-4026.174	0.6662483	0.1670842	101.6681341	0.0139925615	FALSE	1.2854439602	FALSE	FALSE	0.2568892715	0.984004139	Chemokine.signaling.pathway	Chemokine signaling pathway
5456	1932	2837	22991.3773655626	0.32513286	81.745439	19.550303	scs1	0.27294515	-0.28024102	0.0024906536	-16546.26	-4028.304	0.6629637	0.1651184	101.62087486	0.0039616254	FALSE	0.0065577454	FALSE	FALSE	0.9354579316	0.984004139	Pancreatic.secretion	Pancreatic secretion
5445	1928	3008	22990.4900881187	6.7789185E-007	82.122565	19.53759	scs1	0.15353533	-0.15865573	-0.0074583319	-16683.43	-4028.741	0.6621068	0.1651641	101.6601556779	8.25463554875874E-009	FALSE	0.8938351893	FALSE	FALSE	0.3444401198	0.984004139	Salivary.secretion	Salivary secretion
3668	1487	3170	22991.3832737864	0.39553676	81.660339	19.554685	scs1	0.30826333	-0.27297866	-0.0076250739	-16402.21	-4027.64	0.6644958	0.1636466	101.61056076	0.0048203344	FALSE	0.0006495216	FALSE	FALSE	0.9796675436	0.9949803119	Vascular.smooth.muscle.contraction	Vascular smooth muscle contraction
4581	1709	3434	22990.1303304224	7.5089413E-008	82.021801	19.553771	scs1	0.45227151	-0.38540918	-0.019144103	-16057.67	-4025.875	0.6666435	0.1608184	101.5755720751	9.15481152763971E-010	FALSE	1.2535928856	FALSE	FALSE	0.2628673635	0.984004139	Purine.metabolism	Purine metabolism
3567	1456	3572	22991.3721598038	0.5563929	81.498665	19.554601	scs1	0.75094373	-0.65944274	-0.019855528	-14607.28	-4026.644	0.6721912	0.1497739	101.6096589	0.0067807264	TRUE	0.0117635042	FALSE	FALSE	0.9136310551	0.984004139	Lipid.Metabolism	Lipid Metabolism
3411	1430	3867	22990.3130217316	0.00000045	82.10352	19.531659	scs1	0.36429634	-0.36150692	-0.005123656	-14977.44	-4026.589	0.6730593	0.1531081	101.63517945	5.48058204488522E-009	FALSE	1.0709015764	FALSE	FALSE	0.3007418898	0.984004139	Carbohydrate.Metabolism	Carbohydrate Metabolism
4591	1713	3955	22989.60219236	0.000000027	82.033718	19.544324	scs1	0.53522898	-0.44999071	-0.021070148	-15613.38	-4026.027	0.6685704	0.1561156	101.578042027	3.29517503901172E-010	FALSE	1.781730948	FALSE	FALSE	0.1819369196	0.984004139	Nucleotide.Metabolism	Nucleotide Metabolism
3669	1488	4109	22991.3633404025	0.62436153	81.425088	19.555807	scs1	0.45690342	-0.37384781	-0.018497716	-15523.67	-4028.214	0.6680596	0.1540815	101.60525653	0.0076095761	FALSE	0.0205829055	FALSE	FALSE	0.8859210266	0.984004139	Circulartory.System	Circulartory System
4995	1819	4356	22991.1970709488	0.20443975	81.90747	19.534709	scs1	0.60318366	-0.62062156	0.0033908707	-14891.55	-4026.564	0.6743069	0.1502379	101.64661875	0.0024897698	TRUE	0.1868523592	FALSE	FALSE	0.6655493861	0.984004139	Glycan.Biosynthesis.and.Metabolism	Glycan Biosynthesis and Metabolism
5616	1967	4502	22990.3825119175	1.2314657E-006	82.005221	19.568179	scs1	0.41035231	-0.36118915	-0.025047662	-15251.02	-4027.261	0.6684012	0.1505391	101.5734012315	0.000000015	FALSE	1.0014113905	FALSE	FALSE	0.3169692335	0.984004139	Axon.guidance	Axon guidance
5579	1961	5563	22991.3467820408	0.57597057	81.474377	19.557548	scs1	0.55282048	-0.45849641	-0.027921003	-14549.54	-4028.653	0.6739188	0.143666	101.60789557	0.0070197213	FALSE	0.0371412672	FALSE	FALSE	0.8471777131	0.984004139	Nervous.System	Nervous System
3652	1485	6001	22989.3442480038	2.1496252	79.809997	19.579092	scs1	1.1555565	-0.87602995	-0.025074561	-13410.75	-4028.323	0.6803501	0.1331814	101.5387142	0.0262278564	FALSE	2.0396753042	FALSE	FALSE	0.1532423535	0.984004139	Endocrine.System	Endocrine System
5604	1969	6147	22990.7960995007	0.11669365	81.881575	19.57503	scs1	0.68093838	-0.60788623	-0.036402737	-13732.8	-4027.804	0.6774298	0.1346647	101.57329865	0.0014231233	FALSE	0.5878238073	FALSE	FALSE	0.4432618749	0.984004139	Development	Development
5500	1944	6775	22990.9684521281	0.3358457	81.754613	19.547246	scs1	0.66694219	-0.62900846	-0.022751285	-13185.61	-4029.564	0.6816854	0.1284094	101.6377047	0.0040911661	TRUE	0.4154711799	FALSE	FALSE	0.5192055318	0.984004139	Digestive.System	Digestive System
2501	640	8274	22989.8390722494	2.532826	79.515012	19.555363	scs1	1.6684938	-1.2941809	-0.043536293	-11602.92	-4028.235	0.6933311	0.1100942	101.603201	0.0308701126	FALSE	1.5448510586	FALSE	FALSE	0.2138971767	0.984004139	Immune.System	Immune System
4625	1729	27	22929.030578525	0.028260007	66.836264	24.196038	udder-health	0.0075417664	0.0036447476	-0.0036194483	-20578.72	-4025.513	0.651824	0.2001362	91.060562007	0.0004226458	FALSE	0.1535295309	FALSE	FALSE	0.6951849756	0.973705145	Lysine.biosynthesis	Lysine biosynthesis
4701	1748	30	22928.9732429832	0.056169592	66.761456	24.217732	udder-health	0.02154653	-0.0098411928	-0.0011318101	-20529.43	-4025.452	0.6521035	0.1989525	91.035357592	0.0008406403	FALSE	0.2108650727	FALSE	FALSE	0.6460902123	0.973705145	Phenylalanine,.tyrosine.and.tryptophan.biosynthesis	Phenylalanine, tyrosine and tryptophan biosynthesis
5090	1843	34	22929.1785305808	0.010254326	66.78876	24.223745	udder-health	0.010741958	-0.0063390745	-0.0011437811	-20503.26	-4025.452	0.6522172	0.1985379	91.022759326	0.0001535101	FALSE	0.0055774751	FALSE	FALSE	0.9404673355	0.9977421552	Ubiquinone.and.other.terpenoid-quinone.biosynthesis	Ubiquinone and other terpenoid-quinone biosynthesis
4771	1764	37	22929.1148045417	4.6480619E-010	66.796011	24.224038	udder-health	0.033359744	-0.014574094	-0.0009458826	-20505.8	-4025.475	0.6517235	0.1996941	91.0200490005	6.95859203323932E-012	FALSE	0.0693035142	FALSE	FALSE	0.7923535742	0.973705145	Cyanoamino.acid.metabolism	Cyanoamino acid metabolism
5330	1904	44	22928.009878648	0.18470343	66.755054	24.173839	udder-health	0.056202512	-0.0097237757	-0.0051729855	-20515.47	-4025.465	0.6522844	0.2005794	91.11359643	0.0027592486	FALSE	1.1742294079	FALSE	FALSE	0.2785339122	0.973705145	Caffeine.metabolism	Caffeine metabolism
4736	1757	60	22929.1183299115	0.056191157	66.719052	24.234117	udder-health	0.032964852	-0.030144156	0.0023165844	-20483.12	-4025.458	0.6517865	0.1990241	91.009360157	0.0008414969	FALSE	0.0657781444	FALSE	FALSE	0.7975860106	0.973705145	Taurine.and.hypotaurine.metabolism	Taurine and hypotaurine metabolism
3491	1441	62	22929.0580312565	2.6771607E-006	66.796176	24.22331	udder-health	0.078482611	-0.026176086	-0.0035796773	-20508.56	-4025.471	0.6519365	0.2005421	91.0194886772	4.00795487559139E-008	FALSE	0.1260767994	FALSE	FALSE	0.7225349412	0.973705145	Fatty.acid.elongation.in.mitochondria	Fatty acid elongation in mitochondria
4676	1742	68	22928.844175305	0.095707591	66.747957	24.205398	udder-health	0.036918361	-0.017490747	-0.0031888817	-20361.69	-4025.478	0.6524137	0.1986591	91.049062591	0.0014318124	FALSE	0.3399327509	FALSE	FALSE	0.5598680419	0.973705145	Phenylalanine.metabolism	Phenylalanine metabolism
5006	1824	74	22929.0238619603	2.8705947E-006	66.796891	24.222907	udder-health	0.058630251	-0.020815461	-0.0032385469	-20494.38	-4025.516	0.652164	0.2012077	91.0198008706	0.000000043	FALSE	0.1602460956	FALSE	FALSE	0.6889300436	0.973705145	Vitamin.B6.metabolism	Vitamin B6 metabolism
5052	1835	75	22929.1136325886	3.0735559E-008	66.79824	24.223145	udder-health	0.047140268	-0.041140006	0.0021877064	-20423.79	-4025.459	0.652292	0.200685	91.0213850307	4.60125281532235E-010	FALSE	0.0704754673	FALSE	FALSE	0.7906457544	0.973705145	Folate.biosynthesis	Folate biosynthesis
5036	1831	78	22929.1404202136	0.043185246	66.770999	24.217952	udder-health	0.026137642	-0.013470662	-0.0029158196	-20366.44	-4025.491	0.6520829	0.1972071	91.032136246	0.0006463485	FALSE	0.0436878423	FALSE	FALSE	0.8344354606	0.973705145	Biotin.metabolism	Biotin metabolism
5386	1917	78	22929.0591614898	0.000000072	66.804658	24.220254	udder-health	0.014630659	-0.015297997	0.0022497652	-20424.5	-4025.509	0.6517588	0.1975832	91.024912072	1.07798450105634E-009	FALSE	0.1249465661	FALSE	FALSE	0.7237302573	0.973705145	Butirosin.and.neomycin.biosynthesis	Butirosin and neomycin biosynthesis
3495	1443	80	22928.2032820554	0.311582	66.473266	24.25721	udder-health	0.12900582	-0.063785439	0.0047387004	-20455.38	-4025.399	0.6523764	0.2007441	91.042058	0.0046654594	FALSE	0.9808260005	FALSE	FALSE	0.321994965	0.973705145	Synthesis.and.degradation.of.ketone.bodies	Synthesis and degradation of ketone bodies
4921	1806	91	22925.5285832647	0.666815	66.317708	24.199761	udder-health	0.22716709	-0.058130951	-0.0048114863	-20351.22	-4025.494	0.6523758	0.1999982	91.184284	0.0099547622	FALSE	3.6555247912	FALSE	TRUE	0.0558835472	0.5134300903	Glycosphingolipid.biosynthesis.-.globo.series	Glycosphingolipid biosynthesis - globo series
3500	1444	93	22929.0997634362	7.6126996E-008	66.801607	24.221882	udder-health	0.0384024	-0.038797195	0.0030033165	-20200.47	-4025.517	0.6525483	0.1983498	91.0234890761	1.13959827213806E-009	FALSE	0.0843446197	FALSE	FALSE	0.7714938344	0.973705145	Steroid.biosynthesis	Steroid biosynthesis
3473	1421	98	22921.9360873683	0.81391325	65.808598	24.323569	udder-health	0.23641572	-0.066712367	0.0009675531	-20294.36	-4025.437	0.652487	0.1982322	90.94608025	0.0122167903	FALSE	7.2480206876	TRUE	TRUE	0.0070979208	0.2559360271	Ascorbate.and.aldarate.metabolism	Ascorbate and aldarate metabolism
3443	1418	113	22924.0188543985	0.69037265	65.800071	24.372825	udder-health	0.20273875	-0.083064229	0.0072350244	-20248.09	-4025.401	0.6520649	0.1982409	90.86326865	0.0103830357	FALSE	5.1652536574	FALSE	TRUE	0.0230430923	0.405656417	Pentose.and.glucuronate.interconversions	Pentose and glucuronate interconversions
3644	1484	121	22929.1072807545	2.6418932E-007	66.792103	24.22517	udder-health	0.039620155	-0.024273336	-0.0024198895	-20222.93	-4025.414	0.6525084	0.1988201	91.0172732642	0.000000004	FALSE	0.0768273014	FALSE	FALSE	0.7816439056	0.973705145	Renin-angiotensin.system	Renin-angiotensin system
5421	1927	122	22929.1671461216	1.2723318E-007	66.795441	24.225005	udder-health	0.019649787	-0.01931457	-0.0003836384	-20270.44	-4025.506	0.6523341	0.1976764	91.0204461272	1.90481832072407E-009	FALSE	0.0169619343	FALSE	FALSE	0.8963781381	0.9977421552	Biosynthesis.of.Other.Secondary.Metabolites	Biosynthesis of Other Secondary Metabolites
5001	1823	125	22929.0757063713	0.064383273	66.734392	24.225112	udder-health	0.034712504	-0.023956101	-0.0004619717	-20230.14	-4025.39	0.6528475	0.1982858	91.023887273	0.0009638391	FALSE	0.1084016846	FALSE	FALSE	0.7419711841	0.973705145	Riboflavin.metabolism	Riboflavin metabolism
5109	1847	134	22928.8856861421	1.8693234E-006	66.801171	24.219186	udder-health	0.12548913	-0.053663141	0.003915283	-20303.56	-4025.383	0.6520304	0.198033	91.0203588693	0.000000028	FALSE	0.2984219138	FALSE	FALSE	0.5848734345	0.973705145	Terpenoid.backbone.biosynthesis	Terpenoid backbone biosynthesis
5250	1883	134	22928.8856862264	1.8694146E-006	66.801171	24.219186	udder-health	0.12548913	-0.053663141	0.003915283	-20303.56	-4025.383	0.6520304	0.198033	91.0203588694	0.000000028	FALSE	0.2984218295	FALSE	FALSE	0.5848734875	0.973705145	Metabolism.of.Terpenoids.and.Polyketides	Metabolism of Terpenoids and Polyketides
3482	1440	137	22929.1282307284	0.038915993	66.777885	24.216039	udder-health	0.014879657	-0.0045104459	-0.0029433966	-20269.78	-4025.59	0.6521374	0.1967743	91.032839993	0.0005824283	FALSE	0.0558773275	FALSE	FALSE	0.8131348221	0.973705145	Fatty.acid.biosynthesis	Fatty acid biosynthesis
4658	1738	139	22929.1803673552	0.028840608	66.776701	24.220773	udder-health	0.046312513	-0.027185374	-0.0075092148	-20127.38	-4025.554	0.6527773	0.1977549	91.026314608	0.0004317098	FALSE	0.0037407007	FALSE	FALSE	0.9512307756	0.9977421552	Histidine.metabolism	Histidine metabolism
4957	1802	157	22925.5158002407	0.53156354	66.206442	24.247531	udder-health	0.17459143	-0.085006051	0.0003741339	-20061.31	-4025.499	0.6532613	0.1972434	90.98553654	0.00796493	TRUE	3.6683078152	TRUE	TRUE	0.0554564608	0.5134300903	Glycosylphosphatidylinositol(GPI)-anchor.biosynthesis	Glycosylphosphatidylinositol(GPI)-anchor biosynthesis
5522	1952	157	22926.7455150988	0.48812034	66.205959	24.263504	udder-health	0.15417304	-0.095539897	0.0044840777	-20055.54	-4025.534	0.6531134	0.1974747	90.95758334	0.0073187957	FALSE	2.4385929571	FALSE	FALSE	0.1183823705	0.7250920191	Collecting.duct.acid.secretion	Collecting duct acid secretion
4890	1796	167	22928.987579036	2.0065516E-007	66.793545	24.223562	udder-health	0.078249242	-0.042508784	-0.0046324105	-20173.34	-4025.455	0.6527466	0.1978261	91.0171072007	0.000000003	FALSE	0.1965290199	FALSE	FALSE	0.65753723	0.973705145	Glycosaminoglycan.biosynthesis.-.keratan.sulfate	Glycosaminoglycan biosynthesis - keratan sulfate
4616	1726	171	22929.173840171	0.033334314	66.751331	24.229293	udder-health	0.025918909	-0.029868271	0.0028377211	-20199.92	-4025.47	0.6526069	0.1983583	91.013958314	0.0004991313	FALSE	0.0102678849	FALSE	FALSE	0.9192880478	0.9977421552	Valine,.leucine.and.isoleucine.biosynthesis	Valine, leucine and isoleucine biosynthesis
3510	1445	173	22929.0710994499	6.0563723E-008	66.802562	24.220992	udder-health	0.068752594	-0.066254784	0.00371098	-20076.51	-4025.476	0.6526865	0.196783	91.0235540606	9.06607787663779E-010	FALSE	0.113008606	FALSE	FALSE	0.7367445393	0.973705145	Primary.bile.acid.biosynthesis	Primary bile acid biosynthesis
4744	1761	175	22928.6413094529	0.19315975	66.563516	24.241415	udder-health	0.076198213	-0.048892852	-0.0001677347	-20080.02	-4025.509	0.6521311	0.1955832	90.99809075	0.0028934896	FALSE	0.542798603	FALSE	FALSE	0.4612752033	0.973705145	Selenocompound.metabolism	Selenocompound metabolism
4978	1818	181	22929.1712553015	0.046598603	66.734625	24.230827	udder-health	0.054947678	-0.061904785	0.0050380626	-20095.89	-4025.448	0.6527989	0.1981844	91.012050603	0.00069778	FALSE	0.0128527544	FALSE	FALSE	0.9097372316	0.9977421552	Other.glycan.degradation	Other glycan degradation
5068	1838	181	22928.1190161326	0.2980369	66.435571	24.256301	udder-health	0.11977977	-0.071635767	0.0011394161	-20066.52	-4025.449	0.6528968	0.1972235	90.9899089	0.004466069	FALSE	1.0650919233	FALSE	FALSE	0.3020567016	0.973705145	One.carbon.pool.by.folate	One carbon pool by folate
3433	1417	182	22926.3947254715	0.53312445	66.20738	24.268566	udder-health	0.18115295	-0.085899758	0.0026067325	-20058.08	-4025.37	0.6529626	0.1986733	91.00907045	0.0079880195	FALSE	2.7893825844	FALSE	TRUE	0.0948907815	0.664020803	Pentose.phosphate.pathway	Pentose phosphate pathway
5605	1972	184	22928.5635807866	0.2342877	66.587567	24.218874	udder-health	0.10168884	-0.058653123	-0.0026581168	-20106.1	-4025.486	0.6531783	0.1995138	91.0407287	0.0035061538	FALSE	0.6205272693	FALSE	FALSE	0.4308514169	0.973705145	Phototransduction	Phototransduction
5506	1949	187	22917.2768916623	0.80239521	65.252318	24.467495	udder-health	0.2167195	-0.092480184	0.0074907802	-20057.24	-4025.466	0.6525666	0.196755	90.52220821	0.0121474331	FALSE	11.9072163936	TRUE	TRUE	0.000559169	0.0821978375	Proximal.tubule.bicarbonate.reclamation	Proximal tubule bicarbonate reclamation
5075	1840	194	22919.7048787924	1.4272288	65.461795	24.285299	udder-health	0.47300756	-0.11760071	-0.0061721897	-19984.2	-4025.494	0.6527421	0.1957572	91.1743228	0.0213372646	FALSE	9.4792292635	TRUE	TRUE	0.0020781125	0.152741272	Porphyrin.and.chlorophyll.metabolism	Porphyrin and chlorophyll metabolism
5002	1822	204	22928.7691628307	1.0498828E-006	66.802142	24.21751	udder-health	0.056968994	-0.027321344	0.0009467643	-20429.5	-4025.368	0.6514457	0.1982441	91.0196530499	1.5716304179284E-008	FALSE	0.4149452252	FALSE	FALSE	0.5194701162	0.973705145	Thiamine.metabolism	Thiamine metabolism
3539	1454	205	22929.1839795345	0.024087852	66.770297	24.225397	udder-health	0.037134472	-0.039433695	0.0010512699	-20001.52	-4025.564	0.6525485	0.1960558	91.019781852	0.0003606269	FALSE	0.0001285214	FALSE	FALSE	0.9909547936	0.9977421552	alpha-Linolenic.acid.metabolism	alpha-Linolenic acid metabolism
3474	1437	214	22928.9635081773	9.4530233E-008	66.80308	24.219634	udder-health	0.082853503	-0.067141945	0.0028686332	-19890.27	-4025.468	0.6537681	0.1955628	91.0227140945	1.41505800131123E-009	FALSE	0.2205998786	FALSE	FALSE	0.6385832207	0.973705145	Nitrogen.metabolism	Nitrogen metabolism
4673	1741	217	22928.6879075395	0.25060645	66.614553	24.203659	udder-health	0.11831793	-0.065383942	-0.0054226817	-19914.94	-4025.448	0.653623	0.1970919	91.06881845	0.0037479377	FALSE	0.4962005164	FALSE	FALSE	0.4811743566	0.973705145	Tyrosine.metabolism	Tyrosine metabolism
4590	1719	218	22929.0475738482	2.162934E-008	66.795096	24.223466	udder-health	0.08980395	-0.068837678	-0.0018770098	-19855.25	-4025.436	0.6535974	0.1959164	91.0185620216	3.23816287246538E-010	FALSE	0.1365342077	FALSE	FALSE	0.7117510821	0.973705145	Glycine,.serine.and.threonine.metabolism	Glycine, serine and threonine metabolism
4975	1804	221	22928.9876745802	1.9967661E-007	66.791897	24.224592	udder-health	0.10378953	-0.063969696	-0.0078625707	-19875.18	-4025.549	0.6537726	0.1961562	91.0164891997	0.000000003	FALSE	0.1964334757	FALSE	FALSE	0.6576151751	0.973705145	Glycosphingolipid.biosynthesis.-.lacto.and.neolacto.series	Glycosphingolipid biosynthesis - lacto and neolacto series
3354	1425	226	22928.235133938	0.36884441	66.434276	24.24327	udder-health	0.15079672	-0.082754719	0.0036500829	-20074.86	-4025.51	0.6517592	0.196765	91.04639041	0.005521365	FALSE	0.9489741179	FALSE	FALSE	0.3299805643	0.973705145	Glyoxylate.and.dicarboxylate.metabolism	Glyoxylate and dicarboxylate metabolism
3711	1438	227	22929.1841079874	0.02398755	66.771163	24.225126	udder-health	0.043565178	-0.053713389	0.0053925779	-20071.84	-4025.423	0.6519863	0.1958813	91.02027655	0.0003591211	FALSE	6.84995029587299E-008	FALSE	FALSE	0.9997911744	0.9997911744	Sulfur.metabolism	Sulfur metabolism
4977	1809	228	22927.7656630836	0.51383142	66.366483	24.220672	udder-health	0.20305675	-0.090329202	-0.0029516816	-19955.69	-4025.499	0.6527134	0.1958246	91.10098642	0.0076828499	FALSE	1.4184449723	FALSE	FALSE	0.2336595226	0.973705145	Glycosphingolipid.biosynthesis.-.ganglio.series	Glycosphingolipid biosynthesis - ganglio series
4814	1774	231	22929.1193170347	2.315985E-007	66.809551	24.218732	udder-health	0.095249275	-0.11369853	0.0099042949	-19800.38	-4025.472	0.6530149	0.1958723	91.0282832316	3.46654775747786E-009	TRUE	0.0647910212	FALSE	FALSE	0.7990777844	0.973705145	Glutathione.metabolism	Glutathione metabolism
5070	1839	231	22924.1878795186	0.99707076	65.659223	24.316652	udder-health	0.33204537	-0.15999138	0.0046697544	-19775.59	-4025.401	0.6538772	0.1954241	90.97294576	0.0149583888	TRUE	4.9962285373	TRUE	TRUE	0.0254026142	0.405656417	Retinol.metabolism	Retinol metabolism
3231	1305	242	22926.6021456611	0.50497405	66.178022	24.267654	udder-health	0.16444003	-0.094582068	0.0013159712	-19795	-4025.54	0.6538863	0.1953387	90.95065005	0.0075727559	FALSE	2.5819623948	FALSE	TRUE	0.108087586	0.6908206586	Cytosolic.DNA-sensing.pathway	Cytosolic DNA-sensing pathway
12342	3434	242	22922.3017998743	1.152202	65.363725	24.366496	udder-health	0.35984273	-0.1670183	0.0061958235	-19722.3	-4025.47	0.653783	0.1954491	90.882423	0.0173221971	FALSE	6.8823081816	TRUE	TRUE	0.008705307	0.2559360271	Metabolism.of.xenobiotics.by.cytochrome.P450	Metabolism of xenobiotics by cytochrome P450
3541	1453	245	22929.0971983836	4.8937398E-007	66.803263	24.221458	udder-health	0.042041243	-0.044109002	0.00113675	-19873.34	-4025.575	0.6529344	0.1957917	91.0247214894	7.32559989494887E-009	FALSE	0.0869096723	FALSE	FALSE	0.7681432557	0.973705145	Linoleic.acid.metabolism	Linoleic acid metabolism
4597	1722	246	22929.027829254	0.20212137	66.586622	24.235177	udder-health	0.12901944	-0.09598496	0.0023319958	-20034.33	-4025.408	0.6527943	0.1978396	91.02392037	0.003026279	FALSE	0.1562788019	FALSE	FALSE	0.6926059016	0.973705145	Cysteine.and.methionine.metabolism	Cysteine and methionine metabolism
3512	1447	264	22923.7662802213	0.97119001	65.594487	24.330798	udder-health	0.30110549	-0.14781289	0.0025136973	-19614.52	-4025.482	0.6543146	0.1949012	90.89647501	0.0145899517	FALSE	5.4178278346	TRUE	TRUE	0.0199321424	0.405656417	Steroid.hormone.biosynthesis	Steroid hormone biosynthesis
3177	1361	268	22929.015538844	1.7840128E-007	66.793282	24.223904	udder-health	0.15106812	-0.11013203	-0.0058529965	-19647.13	-4025.468	0.6538244	0.1949637	91.0171861784	2.67094645122394E-009	FALSE	0.1685692119	FALSE	FALSE	0.6813865372	0.973705145	Antigen.processing.and.presentation	Antigen processing and presentation
3366	1413	268	22928.8746421202	1.3783391E-006	66.804356	24.218077	udder-health	0.13646822	-0.10205436	0.0029254178	-19764.44	-4025.46	0.6536227	0.1951487	91.0224343783	2.06324730016326E-008	FALSE	0.3094659357	FALSE	FALSE	0.5780080936	0.973705145	Intestinal.immune.network.for.IgA.production	Intestinal immune network for IgA production
4907	1799	287	22929.0234816589	1.3510514E-007	66.809354	24.218479	udder-health	0.043839854	-0.047862492	0.0026935562	-19868.65	-4025.59	0.6523699	0.1947222	91.0278331351	0.000000002	FALSE	0.160626397	FALSE	FALSE	0.688580462	0.973705145	Glycosaminoglycan.degradation	Glycosaminoglycan degradation
5022	1827	291	22929.151170759	0.08157847	66.711837	24.225799	udder-health	0.077981822	-0.067968057	-0.000832932	-19753.84	-4025.527	0.6540905	0.1959872	91.01921447	0.001221355	FALSE	0.0329372969	FALSE	FALSE	0.8559858428	0.9754257278	Nicotinate.and.nicotinamide.metabolism	Nicotinate and nicotinamide metabolism
3496	1442	293	22929.0661594535	1.2353006E-007	66.804543	24.220482	udder-health	0.10623855	-0.10645256	0.0029261036	-19657.24	-4025.605	0.6533244	0.1950544	91.0250251235	1.84912663457001E-009	FALSE	0.1179486024	FALSE	FALSE	0.7312701341	0.973705145	Fatty.acid.metabolism	Fatty acid metabolism
3423	1416	296	22928.7630954096	1.1637212E-006	66.816621	24.212129	udder-health	0.10242236	-0.085868368	0.0095701435	-19876.9	-4025.46	0.6523199	0.1955907	91.0287511637	1.74166421814699E-008	FALSE	0.4210126463	FALSE	FALSE	0.5164321855	0.973705145	Citrate.cycle.(TCA.cycle)	Citrate cycle (TCA cycle)
3464	1420	298	22928.8691251683	2.3958499E-007	66.801788	24.218749	udder-health	0.081866325	-0.059425109	0.0006743718	-19801.47	-4025.405	0.6537273	0.1961411	91.0205372396	3.58650563575824E-009	FALSE	0.3149828876	FALSE	FALSE	0.5746384619	0.973705145	Galactose.metabolism	Galactose metabolism
3379	1427	298	22929.0465743991	1.056741E-007	66.801915	24.2209	udder-health	0.10258334	-0.096611156	0.0024359191	-19837.14	-4025.459	0.6530164	0.195926	91.0228151057	1.58190225284461E-009	FALSE	0.1375336568	FALSE	FALSE	0.7107453069	0.973705145	Butanoate.metabolism	Butanoate metabolism
4867	1787	302	22929.1405106366	7.9313909E-007	66.802966	24.22119	udder-health	0.10928531	-0.11695237	0.0053843817	-19755.1	-4025.383	0.6539745	0.1957379	91.0241567931	1.18728123626009E-008	FALSE	0.0435974193	FALSE	FALSE	0.83460441	0.973705145	Other.types.of.O-glycan.biosynthesis	Other types of O-glycan biosynthesis
3546	1455	304	22925.2853353594	0.62605753	66.065981	24.265261	udder-health	0.18931364	-0.099382831	0.0018296964	-19687.73	-4025.449	0.6534762	0.194394	90.95729953	0.0093872904	FALSE	3.8987726965	FALSE	TRUE	0.0483213953	0.5073746511	Biosynthesis.of.unsaturated.fatty.acids	Biosynthesis of unsaturated fatty acids
12347	3435	307	22926.4685989956	0.8654709	65.809076	24.303616	udder-health	0.3273377	-0.18993965	0.0058786982	-19545.09	-4025.497	0.6543772	0.1947958	90.9781629	0.0129805292	FALSE	2.7155090603	TRUE	TRUE	0.099377263	0.664020803	Drug.metabolism.-.cytochrome.P450	Drug metabolism - cytochrome P450
3452	1419	319	22928.8816731549	7.3683239E-008	66.803333	24.219798	udder-health	0.0771637	-0.060574768	-0.0020786414	-19613.91	-4025.748	0.6531471	0.1946319	91.0231310737	1.10298746499263E-009	FALSE	0.302434901	FALSE	FALSE	0.5823599679	0.973705145	Fructose.and.mannose.metabolism	Fructose and mannose metabolism
4691	1745	337	22929.0661131628	0.000000236	66.780502	24.229555	udder-health	0.098905743	-0.064500234	-0.01058585	-19651.42	-4025.496	0.6541235	0.1949939	91.010057236	3.5335376659221E-009	FALSE	0.1179948931	FALSE	FALSE	0.731219447	0.973705145	Tryptophan.metabolism	Tryptophan metabolism
4579	1716	339	22929.0476445816	1.6416452E-007	66.803648	24.220597	udder-health	0.085829891	-0.083450352	0.0014553093	-19673.61	-4025.559	0.6538114	0.1947489	91.0242451642	2.45741848703501E-009	FALSE	0.1364634743	FALSE	FALSE	0.7118224216	0.973705145	Alanine,.aspartate.and.glutamate.metabolism	Alanine, aspartate and glutamate metabolism
3412	1415	369	22929.0862149349	3.2512716E-007	66.813465	24.216657	udder-health	0.097299031	-0.11249989	0.0085965288	-19538.01	-4025.4	0.6542093	0.1943389	91.0301223251	4.86619214282434E-009	FALSE	0.097893121	FALSE	FALSE	0.754372772	0.973705145	Glycolysis.-.Gluconeogenesis	Glycolysis / Gluconeogenesis
5483	1941	370	22928.8798929981	1.9826607E-008	66.812618	24.215141	udder-health	0.066032177	-0.0623789	0.0033285789	-19731.56	-4025.503	0.6530708	0.1943736	91.0277590198	2.96749440264659E-010	FALSE	0.3042150578	FALSE	FALSE	0.5812519453	0.973705145	Vitamin.digestion.and.absorption	Vitamin digestion and absorption
5563	1964	386	22928.4306855844	0.25912873	66.495525	24.234516	udder-health	0.095210888	-0.069270961	-0.0008935689	-19580.73	-4025.727	0.6535811	0.1934956	90.98916973	0.0038818077	FALSE	0.7534224715	FALSE	FALSE	0.3853948146	0.973705145	Dorso-ventral.axis.formation	Dorso-ventral axis formation
4655	1735	390	22927.7707738171	0.35383926	66.510688	24.185945	udder-health	0.13129644	-0.076697194	-0.0082291146	-19394.54	-4025.751	0.6544913	0.1933514	91.05047226	0.0052918831	FALSE	1.4133342388	FALSE	FALSE	0.2345036783	0.973705145	Arginine.and.proline.metabolism	Arginine and proline metabolism
5468	1940	436	22929.1824180798	0.032673763	66.772953	24.221065	udder-health	0.086068018	-0.11716254	0.012625097	-19473.81	-4025.533	0.6543497	0.1930944	91.026691763	0.000489087	TRUE	0.0016899761	FALSE	FALSE	0.9672087455	0.9977421552	Fat.digestion.and.absorption	Fat digestion and absorption
3225	1252	438	22927.8735617548	0.44294059	66.152483	24.304165	udder-health	0.18016942	-0.14770174	0.010571085	-19402.01	-4025.558	0.6549869	0.1931947	90.89958859	0.0066512166	FALSE	1.3105463011	FALSE	FALSE	0.2522957684	0.973705145	NOD-like.receptor.signaling.pathway	NOD-like receptor signaling pathway
4635	1732	450	22928.7010906916	3.0057215E-007	66.799416	24.217948	udder-health	0.20555429	-0.13379051	-0.0045159523	-19460.45	-4025.427	0.6545168	0.1936451	91.0173643006	4.49962240160212E-009	FALSE	0.4830173643	FALSE	FALSE	0.4870587442	0.973705145	Lysine.degradation	Lysine degradation
3528	1450	456	22929.1094360191	9.7537876E-007	66.799232	24.223011	udder-health	0.10108201	-0.099861669	-0.0003495736	-19322.88	-4025.573	0.6545319	0.191758	91.0222439754	1.46016461051209E-008	FALSE	0.0746720368	FALSE	FALSE	0.7846519416	0.973705145	Ether.lipid.metabolism	Ether lipid metabolism
3536	1452	471	22928.9249796963	4.7271768E-008	66.803778	24.218886	udder-health	0.10308043	-0.092407247	0.000908238	-19394.54	-4025.483	0.6544145	0.1930787	91.0226640473	7.07621176253677E-010	FALSE	0.2591283596	FALSE	FALSE	0.6107196167	0.973705145	Arachidonic.acid.metabolism	Arachidonic acid metabolism
3230	1279	477	22927.2623727296	0.55052598	66.130997	24.266562	udder-health	0.20169165	-0.13416881	0.0011243299	-19265.84	-4025.681	0.6556242	0.1925328	90.94808498	0.0082560499	FALSE	1.9217353263	FALSE	FALSE	0.1656654852	0.9366471663	RIG-I-like.receptor.signaling.pathway	RIG-I-like receptor signaling pathway
3356	1423	479	22928.9453024331	1.4274829E-007	66.804312	24.219619	udder-health	0.095945526	-0.087432361	-0.0005369656	-19353.67	-4025.655	0.6546539	0.1928345	91.0239311427	2.13681251136863E-009	FALSE	0.2388056228	FALSE	FALSE	0.6250700908	0.973705145	Amino.sugar.and.nucleotide.sugar.metabolism	Amino sugar and nucleotide sugar metabolism
5026	1828	512	22929.1814574013	0.074495085	66.722877	24.224529	udder-health	0.088607372	-0.071283299	-0.0034501883	-19663.41	-4025.591	0.6529026	0.193374	91.021901085	0.0011152398	FALSE	0.0026506546	FALSE	FALSE	0.958939446	0.9977421552	Pantothenate.and.CoA.biosynthesis	Pantothenate and CoA biosynthesis
4740	1754	514	22929.0465953285	4.2887085E-007	66.788873	24.226341	udder-health	0.085904804	-0.070859106	-0.0049843245	-19606.11	-4025.616	0.6529864	0.1930464	91.0152144289	6.42129187066976E-009	FALSE	0.1375127274	FALSE	FALSE	0.7107663261	0.973705145	beta-Alanine.metabolism	beta-Alanine metabolism
4879	1790	514	22929.0531947457	4.0387235E-007	66.784378	24.22856	udder-health	0.10552019	-0.084573137	-0.0078094002	-19387.3	-4025.692	0.6539964	0.1911614	91.0129384039	0.000000006	FALSE	0.1309133102	FALSE	FALSE	0.7174869609	0.973705145	Glycosaminoglycan.biosynthesis.-.chondroitin.sulfate	Glycosaminoglycan biosynthesis - chondroitin sulfate
3621	1480	519	22924.4950476545	0.89784336	65.516043	24.360094	udder-health	0.29206361	-0.19930512	0.010479777	-19049.3	-4025.712	0.6547308	0.1904422	90.77398036	0.0135189101	FALSE	4.6890604014	TRUE	TRUE	0.0303552421	0.405656417	PPAR.signaling.pathway	PPAR signaling pathway
3348	1422	540	22929.1355704512	0.15204651	66.644545	24.227806	udder-health	0.14986353	-0.12445467	0.0009692937	-19378.36	-4025.196	0.6545991	0.1925464	91.02439751	0.0022762615	FALSE	0.0485376047	FALSE	FALSE	0.8256277733	0.973705145	Starch.and.sucrose.metabolism	Starch and sucrose metabolism
3402	1431	540	22928.968957836	0.24358804	66.506874	24.238859	udder-health	0.1739109	-0.16310965	0.0027539142	-18865.75	-4025.861	0.6554045	0.1895246	90.98932104	0.0036492338	FALSE	0.2151502199	FALSE	FALSE	0.6427603172	0.973705145	Oxidative.phosphorylation	Oxidative phosphorylation
5631	1981	549	22927.4906911552	0.40780679	66.144836	24.314567	udder-health	0.12936009	-0.099552439	0.0070670676	-19362.88	-4025.586	0.653848	0.1910252	90.86720979	0.0061275822	FALSE	1.6934169007	FALSE	FALSE	0.1931511582	0.973705145	Circadian.rhythm.-.mammal	Circadian rhythm - mammal
5656	1987	549	22927.4906911552	0.40780679	66.144836	24.314567	udder-health	0.12936009	-0.099552439	0.0070670676	-19362.88	-4025.586	0.653848	0.1910252	90.86720979	0.0061275822	FALSE	1.6934169007	FALSE	FALSE	0.1931511582	0.973705145	Environment.Adaptation	Environment Adaptation
3531	1451	557	22928.9816736097	1.8316817E-007	66.820026	24.214203	udder-health	0.09734257	-0.1071881	0.0048795384	-19186.96	-4025.721	0.6550491	0.1910375	91.0342291832	2.74121667504135E-009	FALSE	0.2024344462	FALSE	FALSE	0.6527629655	0.973705145	Sphingolipid.metabolism	Sphingolipid metabolism
3217	1249	559	22929.1007305945	6.7315761E-007	66.806445	24.219851	udder-health	0.15109417	-0.15806784	0.0039256117	-18929.42	-4025.542	0.6555261	0.1902182	91.0262966732	1.00762374530946E-008	FALSE	0.0833774614	FALSE	FALSE	0.7727715059	0.973705145	Hematopoietic.cell.lineage	Hematopoietic cell lineage
5507	1947	565	22928.7763383521	9.4618155E-008	66.800725	24.218792	udder-health	0.16754367	-0.13256739	-0.003062759	-19262.19	-4025.573	0.6550646	0.1924319	91.0195170946	1.41642407123546E-009	FALSE	0.4077697038	FALSE	FALSE	0.5231036917	0.973705145	Vasopressin-regulated.water.reabsorption	Vasopressin-regulated water reabsorption
5462	1936	578	22928.7592778634	2.4793687E-008	66.809655	24.214904	udder-health	0.12327121	-0.10603845	0.0014095885	-19283.81	-4025.523	0.6543318	0.1918905	91.0245590248	3.71109340271235E-010	FALSE	0.4248301925	FALSE	FALSE	0.5145366593	0.973705145	Carbohydrate.digestion.and.absorption	Carbohydrate digestion and absorption
12367	3436	594	22928.9102124656	0.35037218	66.49117	24.217466	udder-health	0.19989712	-0.13013628	-0.0043742546	-19382.29	-4025.529	0.6542976	0.1921914	91.05900818	0.0052418327	FALSE	0.2738955903	FALSE	FALSE	0.6007304677	0.973705145	Drug.metabolism.-.other.enzymes	Drug metabolism - other enzymes
3375	1426	608	22928.0691002687	0.40094276	66.454339	24.203301	udder-health	0.15044487	-0.086004382	-0.0048529047	-19312.89	-4025.648	0.6544116	0.1909506	91.05858276	0.005997174	FALSE	1.1150077872	FALSE	FALSE	0.2909959516	0.973705145	Propanoate.metabolism	Propanoate metabolism
3358	1424	620	22928.8309889296	1.0451197E-007	66.789321	24.223992	udder-health	0.076496384	-0.056112201	-0.0050730366	-19281.15	-4025.558	0.6549802	0.1910615	91.0133131045	1.56480060392379E-009	FALSE	0.3531191263	FALSE	FALSE	0.5523527569	0.973705145	Pyruvate.metabolism	Pyruvate metabolism
4617	1725	631	22928.9598157876	3.0622565E-007	66.796904	24.222236	udder-health	0.086945323	-0.076156547	-0.0025595267	-19228.18	-4025.536	0.6551075	0.1919438	91.0191403062	4.5844287722696E-009	FALSE	0.2242922683	FALSE	FALSE	0.6357887083	0.973705145	Valine,.leucine.and.isoleucine.degradation	Valine, leucine and isoleucine degradation
4824	1780	641	22929.1548617729	0.021026876	66.768759	24.227101	udder-health	0.077578904	-0.068980162	-0.003656431	-18982.9	-4025.592	0.656075	0.1893291	91.016886876	0.0003148217	FALSE	0.029246283	FALSE	FALSE	0.8642116198	0.9772239086	N-Glycan.biosynthesis	N-Glycan biosynthesis
3216	1250	666	22924.4583127778	0.87148467	65.858591	24.245888	udder-health	0.27818684	-0.15205389	-0.0020439559	-18951.34	-4025.483	0.6563436	0.1898375	90.97596367	0.0130598484	FALSE	4.7257952781	TRUE	TRUE	0.0297134396	0.405656417	Complement.and.coagulation.cascades	Complement and coagulation cascades
5508	1948	776	22928.5830507271	0.42282133	66.454501	24.189638	udder-health	0.19424798	-0.11423753	-0.01420645	-18959.14	-4026.184	0.6562373	0.1894979	91.06696033	0.0063223424	FALSE	0.6010573288	FALSE	FALSE	0.4381748914	0.973705145	Aldosterone-regulated.sodium.reabsorption	Aldosterone-regulated sodium reabsorption
5629	1977	799	22928.8644701501	3.1788858E-007	66.797943	24.224321	udder-health	0.062090588	-0.054245216	-0.0048819939	-19216.75	-4026.357	0.6530363	0.1880037	91.0222643179	4.75895759974498E-009	FALSE	0.3196379058	FALSE	FALSE	0.5718253316	0.973705145	Taste.transduction	Taste transduction
3620	1479	814	22929.1762170151	0.12244328	66.661748	24.229301	udder-health	0.15799004	-0.16220156	0.005002106	-18652.97	-4025.784	0.6564628	0.1872396	91.01349228	0.0018334171	FALSE	0.0078910408	FALSE	FALSE	0.9292157991	0.9977421552	Adipocytokine.signaling.pathway	Adipocytokine signaling pathway
3223	1251	834	22928.7477250493	0.43920691	66.349933	24.232421	udder-health	0.28202181	-0.21525396	-0.0027518511	-18671.81	-4025.535	0.6575853	0.1882367	91.02156091	0.0065760228	FALSE	0.4363830066	FALSE	FALSE	0.5088734104	0.973705145	Toll-like.receptor.signaling.pathway	Toll-like receptor signaling pathway
12375	3437	860	22929.0397343913	0.35131804	66.45778	24.226186	udder-health	0.27482947	-0.21406224	-0.0023636237	-18717.52	-4025.526	0.6565622	0.1879526	91.03528404	0.0052585359	FALSE	0.1443736646	FALSE	FALSE	0.7039711388	0.973705145	Xenobiotics.Biodegration.and.Metabolism	Xenobiotics Biodegration and Metabolism
3522	1448	969	22925.2192146501	0.92503519	65.846478	24.229751	udder-health	0.30367967	-0.17018614	-0.0049635551	-18569.33	-4025.844	0.6562153	0.1855462	91.00126419	0.0138537401	TRUE	3.9648934058	FALSE	TRUE	0.0464584633	0.5073746511	Glycerolipid.metabolism	Glycerolipid metabolism
4819	1777	978	22929.0902410131	1.5277775E-006	66.804972	24.220537	udder-health	0.18511355	-0.18716143	9.4332699E-005	-18510.15	-4025.628	0.6559155	0.1852676	91.0255105278	2.28692179537314E-008	TRUE	0.0938670428	FALSE	FALSE	0.7593173987	0.973705145	Metabolism.of.Other.Amino.Acids	Metabolism of Other Amino Acids
3480	1439	981	22929.1446699107	0.0069593619	66.820816	24.213233	udder-health	0.19304454	-0.22541487	0.0092630245	-18049.7	-4025.817	0.6582836	0.1830829	91.0410083619	0.0001041388	FALSE	0.0394381452	FALSE	FALSE	0.8425831672	0.9752660626	Energy.Metabolism	Energy Metabolism
4555	1710	1007	22928.973954476	2.5250012E-007	66.790839	24.224699	udder-health	0.20086705	-0.17883517	-0.0066932251	-18378.77	-4025.637	0.6576754	0.1851881	91.0155382525	3.78046035692759E-009	FALSE	0.2101535799	FALSE	FALSE	0.6466470563	0.973705145	Pyrimidine.metabolism	Pyrimidine metabolism
3437	1409	1023	22926.097356105	1.0792548	65.759121	24.22863	udder-health	0.42689936	-0.23647849	-0.010004188	-18454.08	-4025.518	0.6577664	0.1851772	91.0670058	0.0161472326	FALSE	3.0867519509	TRUE	TRUE	0.0789322192	0.5937597653	B.cell.receptor.signaling.pathway	B cell receptor signaling pathway
4887	1793	1075	22928.7121817649	1.1341486E-007	66.84249	24.203723	udder-health	0.10542818	-0.11372719	0.003885344	-18869.21	-4026.002	0.6549405	0.1867633	91.0462131134	1.69674797883148E-009	FALSE	0.471926291	FALSE	FALSE	0.4921023169	0.973705145	Glycosaminoglycan.biosynthesis.-.heparan.sulfate	Glycosaminoglycan biosynthesis - heparan sulfate
5470	1937	1100	22928.9190393882	2.4734765E-007	66.802379	24.22116	udder-health	0.18171745	-0.17250389	-0.0040586428	-18152.85	-4025.903	0.6586103	0.182975	91.0235392473	3.7026772517211E-009	FALSE	0.2650686677	FALSE	FALSE	0.6066591015	0.973705145	Protein.digestion.and.absorption	Protein digestion and absorption
4856	1786	1122	22926.1350431263	0.98929831	65.930906	24.195573	udder-health	0.34646993	-0.16174926	-0.013487054	-18816.16	-4025.757	0.6562769	0.1861688	91.11577731	0.014783253	FALSE	3.0490649296	TRUE	TRUE	0.0807836415	0.5937597653	Mucin.type.O-Glycan.biosynthesis	Mucin type O-Glycan biosynthesis
3448	1410	1127	22929.1816320322	0.090600203	66.702961	24.225819	udder-health	0.20622987	-0.18482012	-0.0074195684	-18371.73	-4025.865	0.6577569	0.1847355	91.019380203	0.0013564212	FALSE	0.0024760237	FALSE	FALSE	0.960313914	0.9977421552	Fc.epsilon.RI.signaling.pathway	Fc epsilon RI signaling pathway
3640	1486	1166	22927.6408719558	0.59728375	66.185649	24.226521	udder-health	0.23172154	-0.13773939	-0.0097272405	-18406.59	-4026.087	0.6567135	0.182414	91.00945375	0.0089436586	FALSE	1.5432361001	FALSE	FALSE	0.2141367602	0.973705145	Cardiac.muscle.contraction	Cardiac muscle contraction
5613	1976	1192	22928.2397904603	0.000000145	66.816569	24.207942	udder-health	0.12789539	-0.10110411	-0.0034830976	-17980.01	-4025.894	0.657467	0.1811834	91.024511145	2.16961723499269E-009	FALSE	0.9443175956	FALSE	FALSE	0.3311699346	0.973705145	Olfactory.transduction	Olfactory transduction
3382	1429	1214	22929.0717627709	0.0094782074	66.802805	24.221111	udder-health	0.084952068	-0.088160979	-0.0026679605	-18412.53	-4026.507	0.6576456	0.1838185	91.0333942074	0.0001418632	FALSE	0.112345285	FALSE	FALSE	0.7374896989	0.973705145	Inositol.phosphate.metabolism	Inositol phosphate metabolism
5447	1933	1259	22922.8819825805	1.6850414	64.667474	24.431935	udder-health	0.60461424	-0.36547499	0.012653255	-18076.24	-4025.612	0.6586804	0.1819402	90.7844504	0.0253952904	FALSE	6.3021254754	TRUE	TRUE	0.0120593295	0.2954535727	Bile.secretion	Bile secretion
3523	1449	1264	22925.9931205269	0.98071974	65.873751	24.197891	udder-health	0.35933616	-0.2081801	-0.012072775	-17966.62	-4025.951	0.6585715	0.1808348	91.05236174	0.0146694713	FALSE	3.190987529	TRUE	TRUE	0.0740452688	0.5937597653	Glycerophospholipid.metabolism	Glycerophospholipid metabolism
3097	1358	1378	22927.0706651041	1.0725053	65.969614	24.136937	udder-health	0.46413758	-0.24522756	-0.030076365	-17937.02	-4026.134	0.6596546	0.1813231	91.1790563	0.015997485	FALSE	2.1134429518	TRUE	FALSE	0.1460104899	0.8585416808	Natural.killer.cell.mediated.cytotoxicity	Natural killer cell mediated cytotoxicity
3191	1364	1488	22929.1292151371	0.036026659	66.767192	24.220526	udder-health	0.2411025	-0.23934472	0.0005579253	-17716.69	-4025.398	0.6614773	0.1797455	91.023744659	0.0005392953	FALSE	0.0548929188	FALSE	FALSE	0.8147580021	0.973705145	T.cell.receptor.signaling.pathway	T cell receptor signaling pathway
5582	1968	1494	22924.9916871462	1.4827709	65.310714	24.238132	udder-health	0.58307426	-0.34862348	-0.011640457	-17641.91	-4025.78	0.6611143	0.1790865	91.0316169	0.0221993343	FALSE	4.1924209097	TRUE	TRUE	0.0406050731	0.4974121451	Osteoclast.differentiation	Osteoclast differentiation
3641	1482	1606	22929.0384292437	3.3452762E-007	66.846103	24.20589	udder-health	0.17762136	-0.20251815	0.0057644783	-17780.07	-4026.015	0.6598033	0.1787199	91.0519933345	0.000000005	FALSE	0.1456788122	FALSE	FALSE	0.702699524	0.973705145	Progesterone-mediated.oocyte.maturation	Progesterone-mediated oocyte maturation
5526	1953	1639	22921.8438207051	2.2594217	64.462121	24.293164	udder-health	0.82717621	-0.45350079	-0.0081672604	-17446.3	-4026.295	0.6617012	0.1779046	91.0147067	0.0338634511	FALSE	7.3402873508	TRUE	TRUE	0.006742606	0.2559360271	Excretory.System	Excretory System
3458	1411	1683	22929.183723479	0.18616125	66.611429	24.224162	udder-health	0.29094475	-0.23123531	-0.019244282	-17611.83	-4026.066	0.6609425	0.1775909	91.02175225	0.0027869456	FALSE	0.0003845769	FALSE	FALSE	0.9843539821	0.9977421552	Fc.gamma.R-mediated.phagocytosis	Fc gamma R-mediated phagocytosis
5092	1844	1796	22928.887460764	0.67771315	66.129035	24.231273	udder-health	0.52439447	-0.41205634	-0.0047026778	-17266.55	-4025.55	0.6626754	0.1762012	91.03802115	0.0101443816	TRUE	0.2966472919	FALSE	FALSE	0.5859919421	0.973705145	Metabolism.of.Cofactors.and.Vitamins	Metabolism of Cofactors and Vitamins
3617	1478	1843	22928.6951535689	0.62399503	66.136605	24.242476	udder-health	0.39889303	-0.32531231	0.0002112859	-17391.53	-4025.626	0.6626574	0.1766114	91.00307603	0.0093467559	FALSE	0.488954487	FALSE	FALSE	0.4843940549	0.973705145	Insulin.signaling.pathway	Insulin signaling pathway
3642	1483	1961	22928.5392909977	2.0264897E-007	66.826831	24.212058	udder-health	0.16232051	-0.1584078	-0.0048236559	-17520.61	-4027.001	0.6609867	0.1762417	91.0388892026	0.000000003	FALSE	0.6448170582	FALSE	FALSE	0.4219718345	0.973705145	Melanogenesis	Melanogenesis
3346	1412	2001	22928.340577025	2.0352605E-008	66.747787	24.238565	udder-health	0.26682138	-0.19240522	-0.026845524	-17261.85	-4026.733	0.6611497	0.1739904	90.9863520204	3.04918049100177E-010	FALSE	0.8435310309	FALSE	FALSE	0.3583888431	0.973705145	Leukocyte.transendothelial.migration	Leukocyte transendothelial migration
5635	1980	2084	22928.054975647	5.1827584E-009	66.822629	24.207554	udder-health	0.19466812	-0.16830491	-0.0081104007	-17030.6	-4026.824	0.6602131	0.1707888	91.0301830052	7.75599295801131E-011	FALSE	1.1291324089	FALSE	FALSE	0.2879604733	0.973705145	Sensory.System	Sensory System
5558	1960	2164	22929.0943211711	0.41268626	66.37181	24.228743	udder-health	0.35510691	-0.30602649	-0.0062989024	-17073.76	-4026.295	0.6632521	0.1730619	91.01323926	0.0061793722	FALSE	0.0897868848	FALSE	FALSE	0.7644482624	0.973705145	Neurotrophin.signaling.pathway	Neurotrophin signaling pathway
5433	1929	2170	22928.5206557794	3.2080079E-007	66.833173	24.210655	udder-health	0.16424522	-0.1628619	-0.0050788493	-17384.37	-4027.339	0.660493	0.1737746	91.0438283208	4.80002331267661E-009	FALSE	0.6634522765	FALSE	FALSE	0.4153437991	0.973705145	Gastric.acid.secretion	Gastric acid secretion
3629	1481	2288	22929.1172725013	0.128844	66.72123	24.20511	udder-health	0.18179315	-0.20761799	0.0086554277	-17200.43	-4026.954	0.6614502	0.1721926	91.055184	0.0019273576	FALSE	0.0668355546	FALSE	FALSE	0.7960011917	0.973705145	GnRH.signaling.pathway	GnRH signaling pathway
4710	1751	2454	22929.169483813	0.17872822	66.610152	24.227146	udder-health	0.41021079	-0.36401967	-0.013454049	-16109.18	-4025.626	0.6682621	0.1672161	91.01602622	0.0026760176	FALSE	0.0146242429	FALSE	FALSE	0.903745897	0.9977421552	Amino.Acid.Metabolism	Amino Acid Metabolism
5538	1956	2464	22928.9662693571	0.48050446	66.260832	24.242717	udder-health	0.2527887	-0.21343219	-0.0026719125	-17357.43	-4027.373	0.6606253	0.1726267	90.98405346	0.0071995031	FALSE	0.2178386988	FALSE	FALSE	0.6406916789	0.973705145	Long-term.potentiation	Long-term potentiation
5542	1957	2737	22928.6487053514	0.000001203	66.782267	24.233435	udder-health	0.18202105	-0.16493024	-0.014162937	-16936.9	-4027.798	0.6618871	0.168038	91.015703203	0.000000018	FALSE	0.5354027045	FALSE	FALSE	0.4643442647	0.973705145	Long-term.depression	Long-term depression
3389	1414	2809	22929.0438266653	0.57803124	66.240663	24.218332	udder-health	0.47229923	-0.36563851	-0.0176375	-16484.46	-4026.174	0.6662483	0.1670842	91.03702624	0.0086507413	FALSE	0.1402813906	FALSE	FALSE	0.7080014321	0.973705145	Chemokine.signaling.pathway	Chemokine signaling pathway
5439	1932	2837	22929.0924635939	0.47239088	66.292811	24.232766	udder-health	0.32302343	-0.28323341	-0.0079638503	-16546.26	-4028.304	0.6629637	0.1651184	90.99796788	0.0070754056	FALSE	0.091644462	FALSE	FALSE	0.7620968806	0.973705145	Pancreatic.secretion	Pancreatic secretion
5425	1928	3008	22928.863259926	0.038402506	66.742147	24.238182	udder-health	0.19185299	-0.1729939	-0.016951151	-16683.43	-4028.741	0.6621068	0.1651641	91.018731506	0.0005750553	FALSE	0.3208481299	FALSE	FALSE	0.5710983952	0.973705145	Salivary.secretion	Salivary secretion
3649	1487	3170	22929.0285803326	0.12443056	66.67269	24.226848	udder-health	0.24988736	-0.22857964	-0.012665619	-16402.21	-4027.64	0.6644958	0.1636466	91.02396856	0.0018628132	FALSE	0.1555277233	FALSE	FALSE	0.6933078646	0.973705145	Vascular.smooth.muscle.contraction	Vascular smooth muscle contraction
4553	1709	3434	22927.6553894407	2.2794551E-008	66.821358	24.198394	udder-health	0.40701447	-0.35359551	-0.0090372942	-16057.67	-4025.875	0.6666435	0.1608184	91.0197520228	3.41126724665251E-010	FALSE	1.5287186152	FALSE	FALSE	0.2163048597	0.973705145	Purine.metabolism	Purine metabolism
3555	1456	3572	22926.0816864921	1.9292056	64.755909	24.267258	udder-health	0.99377752	-0.75289396	-0.0074544332	-14607.28	-4026.644	0.6721912	0.1497739	90.9523726	0.0289300785	TRUE	3.1024215638	FALSE	FALSE	0.0781759295	0.5937597653	Lipid.Metabolism	Lipid Metabolism
3395	1430	3867	22929.1828186894	0.37298745	66.423558	24.224631	udder-health	0.53501284	-0.49395125	-0.0088937825	-14977.44	-4026.589	0.6730593	0.1531081	91.02117645	0.0055839332	FALSE	0.0012893665	FALSE	FALSE	0.9713559164	0.9977421552	Carbohydrate.Metabolism	Carbohydrate Metabolism
4561	1713	3955	22927.5755236612	7.8416577E-008	66.805424	24.203949	udder-health	0.47522865	-0.4066066	-0.015095787	-15613.38	-4026.027	0.6685704	0.1561156	91.0093730784	1.173805541717E-009	FALSE	1.6085843947	FALSE	FALSE	0.2046909068	0.973705145	Nucleotide.Metabolism	Nucleotide Metabolism
3657	1488	4109	22929.1832571949	0.45014003	66.345381	24.224788	udder-health	0.39721744	-0.32515754	-0.021603029	-15523.67	-4028.214	0.6680596	0.1540815	91.02030903	0.0067390751	FALSE	0.000850861	FALSE	FALSE	0.976729389	0.9977421552	Circulartory.System	Circulartory System
4984	1819	4356	22928.8199743335	0.99178051	65.783714	24.234234	udder-health	0.75808348	-0.6277597	-0.01313095	-14891.55	-4026.564	0.6743069	0.1502379	91.00972851	0.0148524622	TRUE	0.3641337224	FALSE	FALSE	0.5462193868	0.973705145	Glycan.Biosynthesis.and.Metabolism	Glycan Biosynthesis and Metabolism
5587	1967	4502	22928.3807839982	9.2119877E-007	66.725229	24.248104	udder-health	0.37338219	-0.31106109	-0.029863134	-15251.02	-4027.261	0.6684012	0.1505391	90.9733339212	1.38058538140358E-008	FALSE	0.8033240577	FALSE	FALSE	0.3701013855	0.973705145	Axon.guidance	Axon guidance
5557	1961	5563	22929.1479605816	0.43954778	66.36818	24.22155	udder-health	0.52984666	-0.48674001	-0.014560178	-14549.54	-4028.653	0.6739188	0.143666	91.02927778	0.0065792955	FALSE	0.0361474743	FALSE	FALSE	0.8492112654	0.9752660626	Nervous.System	Nervous System
3639	1485	6001	22928.4105349674	1.4871876	65.122884	24.292155	udder-health	0.99270555	-0.88425658	0.0074554528	-13410.75	-4028.323	0.6803501	0.1331814	90.9022266	0.0223267678	FALSE	0.7735730885	FALSE	FALSE	0.3791139535	0.973705145	Endocrine.System	Endocrine System
5584	1969	6147	22929.1804842169	0.5872933	66.203118	24.226985	udder-health	0.78332242	-0.65403657	-0.038389422	-13732.8	-4027.804	0.6774298	0.1346647	91.0173963	0.0087930781	FALSE	0.003623839	FALSE	FALSE	0.9519976754	0.9977421552	Development	Development
5486	1944	6775	22929.1284716511	0.94191081	65.828434	24.232419	udder-health	0.87371385	-0.78532074	-0.016489532	-13185.61	-4029.564	0.6816854	0.1284094	91.00276381	0.0141067238	TRUE	0.0556364048	FALSE	FALSE	0.8135306728	0.973705145	Digestive.System	Digestive System
2489	640	8274	22929.183860369	0.88335403	65.910798	24.225492	udder-health	1.2913318	-1.1846733	-0.022403734	-11602.92	-4028.235	0.6933311	0.1100942	91.01964403	0.0132250205	FALSE	0.0002476869	FALSE	FALSE	0.987443354	0.9977421552	Immune.System	Immune System
